# Supplementary material for: Fecal microbiota transplantation from patients into animals to establish human microbiota-associated animal models: a scoping review
Source: J Transl Med. 2025 Jun 17;23:662. doi: 10.1186/s12967-025-06645-6 (PMC12172294; doi:10.1186/s12967-025-06645-6)
Supplement: Supplementary file 2 — Supplementary Material 2 [file 12967_2025_6645_MOESM2_ESM.xlsx]

## Sheet: Table B.1 Included reports
Study ID	Report ID	Title	year	journal	doi	DECISION	icd-11	Source and type of data extraction
1	rayyan-865358992	COLORECTAL CANCER-ASSOCIATED BACTERIA INDUCE TH1 AND TH17 MUCOSAL IMMUNE RESPONSES IN GERM-FREE MICE	2019	Gastroenterology	10.1016/S0016-5085(19)37120-3	included (conference abstract)	02 Neoplasms	Abstract; short extraction
2	rayyan-865364128	Protective efficacy of gut microbiome and microbial metabolites after rice bran consumption against colon tumorigenesis	2018	Cancer Res.	10.1158/1538-7445.AM2018-1265	included (conference abstract)	02 Neoplasms	Abstract; short extraction
3	rayyan-34396366	RECOVERY OF THE GUT MICROBIOTA UNDER ORAL IRON SUPPLEMENTATION IS DELETERIOUS AND PROMOTES COLORECTAL CARCINOGENESIS IN APCMIN/+ MICE	2022	Gut	10.1136/gutjnl-2022-IDDF.4	included (conference abstract) [additional report]		Additional report of included study
3	rayyan-865358274	RECOVERY OF THE GUT MICROBIOTA UNDER ORAL IRON SUPPLEMENTATION IS DELETERIOUS AND PROMOTES COLORECTAL CARCINEGENESIS	2022	Gastroenterology	10.1016/S0016-5085(22)61948-6	included (conference abstract)	02 Neoplasms	Abstract; short extraction
4	rayyan-34396082	A DISTINCT FECAL MICROBIAL SIGNATURE PREDICTS HEPATOCELLULAR CARCINOMA	2023	Gastroenterology	10.1016/S0016-5085(23)03896-9	included (conference abstract) [additional report]		Additional report of included study
4	rayyan-865358264	A DISTINCT FECAL MICROBIAL SIGNATURE PREDICTS HEPATOCELLULAR CARCINOMA	2022	Gastroenterology	10.1016/S0016-5085(22)63476-0	included (conference abstract)	02 Neoplasms	Abstract; short extraction
5	rayyan-865363695	Dysbiosis of gut microbiota promote inflammation and carcinogenesis in the liver	2017	Hepatology	10.1002/hep.29501	included (conference abstract)	02 Neoplasms	Abstract; short extraction
6	rayyan-865358596	Murine fecal microbiota transfer models selectively colonize human microbes and reveal transcriptional programs associated with response to neoadjuvant checkpoint inhibitors	2022	Cancer Immunol. Immunother.	10.1007/s00262-022-03169-6	included	02 Neoplasms	Full-text; short extraction
6	rayyan-865357820	Murine fecal microbiota transfer models colonize human microbes selectively and reveal transcriptional pathways associated with response to neoadjuvant checkpoint inhibitors	2021	J. Immunother. Cancer	10.1136/jitc-2021-SITC2021.836	included (conference abstract) [additional report]		Additional report of included study
7	rayyan-865364145	Characteristics of the microbiome form and function of complete responders to Anti-PD1 and healthy individuals implicate donor selection for clinical trial design	2019	J. Immunother. Cancer	10.1186/s40425-019-0764-0	included (conference abstract)	02 Neoplasms	Abstract; short extraction
8	rayyan-865364160	Patient-derived microbiota germ-free mouse model for identifyingmechanisms of checkpoint blockade efficacy modulation	2019	J. Immunother. Cancer	10.1186/s40425-019-0764-0	included (conference abstract)	02 Neoplasms	Abstract; short extraction
9	rayyan-865357960	The mouse colon modulates human microbes in transplantable murine tumor models after human fecal microbiota transfer (FMT)	2021	Cancer Immunol. Res.	10.1158/2326-6074.TUMIMM20-PO008	included (conference abstract)	02 Neoplasms	Abstract; short extraction
10	rayyan-865358243	A Natural Polyphenol Exerts Antitumor Activity and Circumvents Anti–PD-1 Resistance through Effects on the Gut Microbiota	2022	Cancer Discovery	10.1158/2159-8290.CD-21-0808	included (full extraction)	02 Neoplasms	Full-text; detail extraction
10	rayyan-865359241	A new polyphenol prebiotic isolated from Myrciaria dubia improves gut microbiota composition and increases anti-PD-1 efficacy in murine cancer models	2020	Cancer Res.	10.1158/1538-7445.AM2020-5730	included (conference abstract) [additional report]		Additional report of included study
11	rayyan-865358953	Leveraging gut microbiota networks to impact tumor immunotherapy	2019	Cancer Immunol. Res.	10.1158/2326-6074.CRICIMTEATIAACR18-B063	included (conference abstract)	02 Neoplasms	Abstract; short extraction
12	rayyan-34396815	DYSREGULATED MICROBIAL METABOLISM IN ULCERATIVE COLITIS INCREASES THE RISK OF CLOSTRIDIODES DIFFICILE INFECTION	2016	Inflammatory Bowel Diseases	10.1093/ibd/zaa010.102	included (conference abstract) [additional report]		Additional report of included study
12	rayyan-865359410	DYSREGULATED MICROBIAL METABOLISM IN ULCERATIVE COLITIS INCREASES THE RISK OF CLOSTRIDIODES DIFFICILE INFECTION	2020	Gastroenterology	10.1053/j.gastro.2019.11.167	included (conference abstract)	13 Diseases of the digestive system	Abstract; short extraction
13	rayyan-865365327	Structure of the gut microbiome following colonization with human feces determines colonic tumor burden	2014	Microbiome	10.1186/2049-2618-2-20	included (full extraction)	02 Neoplasms	Full-text; detail extraction
14	rayyan-865359519	Alterations of gut microbiome accelerate multiple myeloma progression by increasing the relative abundances of nitrogen-recycling bacteria	2020	Microbiome	10.1186/s40168-020-00854-5	included (full extraction)	02 Neoplasms	Full-text; detail extraction
14	rayyan-865358852	Alterations of gut microbiome accelerate multiple myeloma progression by increasing the relative abundances of nitrogen recycling bacteria	2019	Blood	10.1182/blood-2019-125051	included (conference abstract) [additional report]		Additional report of included study
15	rayyan-865358322	Interaction of bacterial genera associated with therapeutic response to immune checkpoint PD‑1 blockade in a United States cohort	2022	Genome Medicine	10.1186/s13073-022-01037-7	included (full extraction)	02 Neoplasms	Full-text; detail extraction
16	rayyan-865357899	Commensal bacteria promote endocrine resistance in prostate cancer through androgen biosynthesis	2021	Science	10.1126/science.abf8403	included (full extraction)	02 Neoplasms	Full-text; detail extraction
17	rayyan-865358328	Gut microbiota regulates acute myeloid leukaemia via alteration of intestinal barrier function mediated by butyrate	2022	Nat. Commun.	10.1038/s41467-022-30240-8	included	02 Neoplasms	Full-text; short extraction
18	rayyan-865359301	The intestinal microbiome, weight, and metabolic changes in women treated by adjuvant chemotherapy for breast and gynecological malignancies	2020	BMC Med.	10.1186/s12916-020-01751-2	included	02 Neoplasms	Full-text; short extraction
19	rayyan-865372310	Intestinal microbiota influences clinical outcome and side effects of early breast cancer treatment	2021	Cell Death and Differentiation	10.1038/s41418-021-00784-1	included	02 Neoplasms	Full-text; short extraction
20	rayyan-865358372	Exercise and Prebiotic Fiber Provide Gut Microbiota-Driven Benefit in a Survivor to Germ-Free Mouse Translational Model of Breast Cancer	2022	Cancers	10.3390/cancers14112722	included	02 Neoplasms	Full-text; short extraction
21	rayyan-865370904	Colorectal cancer-associated microbiota contributes to oncogenic epigenetic signatures.	2019	Proc Natl Acad Sci U S A	10.1073/pnas.1912129116	included	02 Neoplasms	Full-text; short extraction
21	rayyan-865364141	Microbiota dysbiosis induces colorectal cancer (CRC) through an epigenetic mechanism: Experimental results in mice, and validation in human pilot (N=266) and prospective (N=1000) studies	2019	United Eur. Gastroenterol. J.	10.1177/2050640619888859	included (conference abstract) [additional report]		Additional report of included study
22	rayyan-865369851	Dietary Rice Bran-Modified Human Gut Microbial Consortia Confers Protection against Colon Carcinogenesis Following Fecal Transfaunation.	2021	Biomedicines	10.3390/biomedicines9020144	included	02 Neoplasms	Full-text; short extraction
23	rayyan-865370407	Gavage of Fecal Samples From Patients With Colorectal Cancer Promotes Intestinal Carcinogenesis in Germ-Free and Conventional Mice.	2017	Gastroenterology	10.1053/j.gastro.2017.08.022	included	02 Neoplasms	Full-text; short extraction
24	rayyan-865359252	YYFZBJS ameliorates colorectal cancer progression in Apc Min/+mice by remodeling gut microbiota and inhibiting regulatory T-cell generation	2020	Cell Commun. Signal.	10.1186/s12964-020-00596-9	included	02 Neoplasms	Full-text; short extraction
25	rayyan-865358689	Gut microbiota from colorectal cancer patients enhances the progression of intestinal adenoma in Apcmin/+ mice	2019	EBioMedicine	10.1016/j.ebiom.2019.09.021	included	02 Neoplasms	Full-text; short extraction
25	rayyan-865358998	GUT MICROBIOTA FROM COLORECTAL CANCER PATIENTS ENHANCES THE PROGRESSION OF INTESTINAL ADENOMA IN APC MIN/+MICE	2019	Gastroenterology	10.1016/S0016-5085(19)37117-3	included (conference abstract) [additional report]		Additional report of included study
25	rayyan-865364196	Gut microbiota from patients with colorectal cancer promotes the progression of intestinal adenoma in Apcmin/+ mice	2018	J. Gastroenterol. Hepatol.	10.1111/jgh.14479	included (conference abstract) [additional report]		Additional report of included study
26	rayyan-865369606	Human Colon Mucosal Biofilms and Murine Host Communicate via Altered mRNA and microRNA Expression during Cancer.	2020	mSystems	10.1128/mSystems.00451-19	included	02 Neoplasms	Full-text; short extraction
27	rayyan-865358588	Faeces from malnourished colorectal cancer patients accelerate cancer progression	2022	Clin. Nutr.	10.1016/j.clnu.2022.01.001	included	02 Neoplasms	Full-text; short extraction
28	rayyan-865358020	Pectin supplement significantly enhanced the anti-PD-1 efficacy in tumor-bearing mice humanized with gut microbiota from patients with colorectal cancer	2021	Theranostics	10.7150/thno.54476	included	02 Neoplasms	Full-text; short extraction
29	rayyan-865364301	Gut microbiome influences efficacy of PD-1-based immunotherapy against epithelial tumors	2018	Sci.	10.1126/science.aan3706	included	02 Neoplasms	Full-text; short extraction
30	rayyan-865369658	Gut Microbiota Condition the Therapeutic Efficacy of Trastuzumab in HER2-Positive Breast Cancer.	2021	Cancer Res	10.1158/0008-5472.CAN-20-1659	included	02 Neoplasms	Full-text; short extraction
31	rayyan-865360164	Anticancer immunotherapy by CTLA-4 blockade relies on the gut microbiota.	2015	Science	10.1126/science.aad1329	included	02 Neoplasms	Full-text; short extraction
32	rayyan-865364300	Gut microbiome modulates response to anti-PD-1 immunotherapy in melanoma patients	2018	Sci.	10.1126/science.aan4236	included	02 Neoplasms	Full-text; short extraction
32	rayyan-865358974	Compositional differences in the gut microbiome are associated with distinct tumor and systemic immune profiles in melanoma	2019	Pigm. Cell Melanoma Res.	10.1111/pcmr.12738	included (conference abstract) [additional report]		Additional report of included study
32	rayyan-865363678	Diversity and composition of the gut microbiome influences responses to anti-PD1-therapy through beneficial changes in innate and adaptive immunity	2017	J. Immunother. Cancer	10.1186/s40425-017-0289-3	included (conference abstract) [additional report]		Additional report of included study
32	rayyan-865364204	Variation of the gut microbiome of complete responders to immune checkpoint blockade and healthy individuals-implications for clinical trial design	2018	J. Immunother. Cancer	10.1186/s40425-018-0423-x	included (conference abstract) [additional report]		Additional report of included study
33	Added_manually_1	The commensal microbiome is associated with anti–PD-1 efficacy in metastatic melanoma patients	2018	Science	10.1126/science.aao3290	included	02 Neoplasms	Full-text; short extraction
33	rayyan-865363677	Commensal microbiota associated with anti-PD-1 efficacy in metastatic melanoma patients	2017	J. Immunother. Cancer	10.1186/s40425-017-0288-4	included (conference abstract) [additional report]		Additional report of included study
34	rayyan-865358288	Integrated microbiome, metabolome, and proteome analysis identifies a novel interplay among commensal bacteria, metabolites and candidate targets in non-small cell lung cancer	2022	Clin. Transl. Med.	10.1002/ctm2.947	included	02 Neoplasms	Full-text; short extraction
35	rayyan-865363688	Gut bacteria from multiple sclerosis patients modulate human T cells and exacerbate symptoms in mouse models	2017	Proc. Natl. Acad. Sci. U. S. A.	10.1073/pnas.1711235114	included	08 Diseases of the nervous system	Full-text; short extraction
35	rayyan-34395726	The MS-associated gut microbiome	2017	Multiple Sclerosis	10.1177/1352458517693714	included (conference abstract) [additional report]		Additional report of included study
35	rayyan-34397604	The MS microbiome consortium (MSMC): An academic multi-disciplinary collaborative effort to elucidate the role of the gut microbiota in MS	2015	Neurology	10.1212/WNL.84.14_supplement.P2.205	included (conference abstract) [additional report]		Additional report of included study
36	rayyan-865358747	Tumor Microbiome Diversity and Composition Influence Pancreatic Cancer Outcomes	2019	Cell	10.1016/j.cell.2019.07.008	included	02 Neoplasms	Full-text; short extraction
37	rayyan-865357861	Metataxonomic and Metabolic Impact of Fecal Microbiota Transplantation From Patients With Pancreatic Cancer Into Germ-Free Mice: A Pilot Study	2021	Front. Cell. Infect. Microbiol.	10.3389/fcimb.2021.752889	included	02 Neoplasms	Full-text; short extraction
37	rayyan-865359316	Fecal microbiota transplantation from patients with pancreatic cancer into germ-free mice: metataxonomic and metabolic impact	2020	Clin. Nutr. ESPEN	10.1016/j.clnesp.2020.09.482	included (conference abstract) [additional report]		Additional report of included study
38	rayyan-865358177	The intestinal flora of patients with GHPA affects the growth and the expression of PD-L1 of tumor	2022	Cancer Immunol. Immunother.	10.1007/s00262-021-03080-6	included	02 Neoplasms	Full-text; short extraction
39	rayyan-865359165	Gut Bacteria Composition Drives Primary Resistance to Cancer Immunotherapy in Renal Cell Carcinoma Patients	2020	Eur. Urol.	10.1016/j.eururo.2020.04.044	included	02 Neoplasms	Full-text; short extraction
40	rayyan-865363813	Human gut microbial species correlate with arthritis in the K/BXN mouse model	2016	Arthritis Rheum.	10.1002/art.39977	included (conference abstract)	04 Diseases of the immune system	Abstract; short extraction
41	rayyan-865358734	SjĂ¶gren-Syndrome Microbiota Colonization in Germ-Free Mice induces Antigen-Presenting Cell Activation and Production of IL-12	2019	Invest. Ophthalmol. Vis. Sci.		included (conference abstract)	04 Diseases of the immune system	Abstract; short extraction
42	rayyan-865370490	A metagenomic study of the gut microbiome in Behcet’s disease	2018	Microbiome	10.1186/s40168-018-0520-6	included (full extraction)	04 Diseases of the immune system	Full-text; detail extraction
43	rayyan-865373209	Gut Microbiota From Sjögren syndrome Patients Causes Decreased T Regulatory Cells in the Lymphoid Organs and Desiccation-Induced Corneal Barrier Disruption in Mice	2021	Frontiers in Medicine	10.3389/fmed.2022.852918	included (full extraction)	04 Diseases of the immune system	Full-text; detail extraction
43	rayyan-865357766	Gut microbiota from Sjögren Syndrome patients causes decreased T regulatory cells in the lymphoid organs and ocular barrier disruption in mice.	2021	Invest. Ophthalmol. Vis. Sci.		included (conference abstract) [additional report]		Additional report of included study
44	rayyan-865358166	Lupus gut microbiota transplants cause autoimmunity and inflammation	2021	Clinical Immunology	10.1016/j.clim.2021.108892	included (full extraction)	04 Diseases of the immune system	Full-text; detail extraction
45	rayyan-865364322	Early-life human microbiota associated with childhood allergy promotes the T helper 17 axis in mice	2017	Front. Immunol.	10.3389/fimmu.2017.01699	included	04 Diseases of the immune system	Full-text; short extraction
46	rayyan-865357878	Changes in the Gut Microbiome Contribute to the Development of Behcet's Disease via Adjuvant Effects	2021	Front. Cell Dev. Biol.	10.3389/fcell.2021.716760	included	04 Diseases of the immune system	Full-text; short extraction
46	rayyan-865358735	Fecal microbiota transplantation from Behcet's disease patients exacerbates experimental autoimmune uveitis activity	2019	Invest. Ophthalmol. Vis. Sci.		included (conference abstract) [additional report]		Additional report of included study
47	rayyan-865357883	Influences of non-IgE-mediated cow's milk protein allergy-associated gut microbial dysbiosis on regulatory T cell-mediated intestinal immune tolerance and homeostasis	2021	Microb. Pathog.	10.1016/j.micpath.2021.105020	included	04 Diseases of the immune system	Full-text; short extraction
48	rayyan-865371096	Healthy infants harbor intestinal bacteria that protect against food allergy.	2019	Nat Med	10.1038/s41591-018-0324-z	included	04 Diseases of the immune system	Full-text; short extraction
49	rayyan-865358666	Gut microbiota from infant with cow's milk allergy promotes clinical and immune features of atopy in a murine model	2019	Allergy Eur. J. Allergy Clin. Immunol.	10.1111/all.13787	included	04 Diseases of the immune system	Full-text; short extraction
49	rayyan-865364112	Gut Microbiota from infant with Cow's Milk Allergy Promotes Th-2 immunity and allergic response in a murine model of sensitisation and challenge	2018	Allergy Eur. J. Allergy Clin. Immunol.	10.1111/all.13535	included (conference abstract) [additional report]		Additional report of included study
50	rayyan-865362179	Impact of lean and obese human flora transplantation on physiology of ex-germfree mice	2010	Obes. Rev.	10.1111/j.1467-789X.2010.00763_7.x	included (conference abstract)	05 Endocrine, nutritional or metabolic diseases	Abstract; short extraction
51	rayyan-865358052	Gut microbiota from patients with obesity who underwent a bariatric surgery could prevent of future weight regain under an obesogenic environment in a procedure manner. A fecal microbiota transplant proof of concept in mice	2021	Obes. Facts	10.1159/000515911	included (conference abstract)	05 Endocrine, nutritional or metabolic diseases	Abstract; short extraction
52	rayyan-865358702	Intestinal-derived factors promote B lymphocyte pathogenic function during NAFLD	2019	Hepatology	10.1002/hep.30941	included (conference abstract)	05 Endocrine, nutritional or metabolic diseases	Abstract; short extraction
53	rayyan-865367993	TRANSPLANTATION OF STOOL FROM OBESE PATIENTS PROMOTES INTESTINAL TUMORIGENESIS IN MICE	2021	GUT	10.1136/gutjnl-2021-IDDF.49	included (conference abstract) [additional report]		Additional report of included study
53	rayyan-865358074	GUT MICROBIOTA OF OBESITY PROMOTES COLORECTAL CARCINOGENESIS	2021	Gastroenterology	10.1016/S0016-5085(21)00787-3	included (conference abstract)	05 Endocrine, nutritional or metabolic diseases	Abstract; short extraction
54	rayyan-865367630	Endothelial Dysfunction is Transferable from Humans to Germ-Free Mice via Fecal Microbiota Transplantation	2020	FASEB JOURNAL	10.1096/fasebj.2020.34.s1.00735	included (conference abstract)	05 Endocrine, nutritional or metabolic diseases	Abstract; short extraction
55	rayyan-865367483	The germ free humanised mouse: a new model of insulin resistance inherited over generation	2019	DIABETOLOGIA		included (conference abstract)	05 Endocrine, nutritional or metabolic diseases	Abstract; short extraction
56	rayyan-865358778	Baker's yeast (1→3)-β-D-glucan Influences Insulin Sensitivity in Mice with Humanized Obese Diabetic Microbiome in High-Fat Diet-Induced Obesity	2020	Proc. Nutr. Soc.	10.1017/S0029665120005765	included (conference abstract)	05 Endocrine, nutritional or metabolic diseases	Abstract; short extraction
57	rayyan-865358053	Causal implication of the gut microbiota in type 2 diabetes resolution after Roux-en-Y gastric bypass	2021	Obes. Facts	10.1159/000515911	included (conference abstract)	05 Endocrine, nutritional or metabolic diseases	Abstract; short extraction
58	rayyan-865358117	Donor Microbiota Composition and Housing Affect Recapitulation of Obese Phenotypes in a Human Microbiota-Associated Murine Model	2021	Frontiers in Cellular and Infection Microbiology	10.3389/fcimb.2021.614218	included (full extraction)	05 Endocrine, nutritional or metabolic diseases	Full-text; detail extraction
59	rayyan-865357838	Obesity-associated deficits in inhibitory control are phenocopied to mice through gut microbiota changes in one-carbon and aromatic amino acids metabolic pathways	2021	Gut	10.1136/gutjnl-2020-323371	included (full extraction)	05 Endocrine, nutritional or metabolic diseases	Full-text; detail extraction
60	rayyan-865358300	IgM-associated gut bacteria in obesity and type 2 diabetes in C57BL/6 mice and humans	2022	Diabetologia	10.1007/s00125-022-05711-8	included (full extraction)	05 Endocrine, nutritional or metabolic diseases	Full-text; detail extraction
61	rayyan-865358030	Transplantation of an obesity-associated human gut microbiota to mice induces vascular dysfunction and glucose intolerance	2021	Gut Microbes	10.1080/19490976.2021.1940791	included (full extraction)	05 Endocrine, nutritional or metabolic diseases	Full-text; detail extraction
62	rayyan-865357912	Intestinal Flora is a Key Factor in Insulin Resistance and Contributes to the Development of Polycystic Ovary Syndrome	2021	Endocrinology	10.1210/endocr/bqab118	included (full extraction)	05 Endocrine, nutritional or metabolic diseases	Full-text; detail extraction
63	rayyan-865370376	Aberrant intestinal microbiota in individuals with prediabetes	2018	Diabetologia	10.1007/s00125-018-4550-1	included (full extraction)	05 Endocrine, nutritional or metabolic diseases	Full-text; detail extraction
64	rayyan-865359509	Gut dysbiosis is associated with primary hypothyroidism with interaction on gut-thyroid axis	2020	Clinical Science	10.1042/CS20200475	included (full extraction)	05 Endocrine, nutritional or metabolic diseases	Full-text; detail extraction
65	rayyan-865357815	Gut Microbial Dysbiosis Associated with Type 2 Diabetes Aggravates Acute Ischemic Stroke	2021	mSystems	10.1128/msystems.01304-21	included (full extraction)	05 Endocrine, nutritional or metabolic diseases	Full-text; detail extraction
66	rayyan-865358888	The intestinal microbiota regulates host cholesterol homeostasis	2019	BMC Biol.	10.1186/s12915-019-0715-8	included	05 Endocrine, nutritional or metabolic diseases	Full-text; short extraction
67	rayyan-865359356	Gut Dysbiosis Contributes to the Imbalance of Treg andTh17 Cells in Gravesâ€™ Disease Patients by Propionic Acid	2020	J. Clin. Endocrinol. Metab.	10.1210/clinem/dgaa511	included	05 Endocrine, nutritional or metabolic diseases	Full-text; short extraction
68	rayyan-865364224	The gut microbiota in infants of obese mothers increases inflammation and susceptibility to NAFLD	2018	Nat. Commun.	10.1038/s41467-018-06929-0	included	05 Endocrine, nutritional or metabolic diseases	Full-text; short extraction
69	rayyan-865360379	Gut microbiomes of Malawian twin pairs discordant for kwashiorkor.	2013	Science	10.1126/science.1229000	included	05 Endocrine, nutritional or metabolic diseases	Full-text; short extraction
70	rayyan-865360328	Gut bacteria that prevent growth impairments transmitted by microbiota from malnourished children.	2016	Science	10.1126/science.aad3311	included	05 Endocrine, nutritional or metabolic diseases	Full-text; short extraction
71	rayyan-865359383	Combined Prebiotic and Microbial Intervention Improves Oral Cholera Vaccination Responses in a Mouse Model of Childhood Undernutrition	2020	Cell Host and Microbe	10.1016/j.chom.2020.04.008	included	05 Endocrine, nutritional or metabolic diseases	Full-text; short extraction
72	rayyan-865358717	Basal diet determined long-term composition of the gut microbiome and mouse phenotype to a greater extent than fecal microbiome transfer from lean or obese human donors	2019	Nutrients	10.3390/nu11071630	included	05 Endocrine, nutritional or metabolic diseases	Full-text; short extraction
73	rayyan-865369453	Impact of Interplay between Obese Gut Microbiota and Diet in Developing Obesity in Synthetic Community Mice.	2021	J. oleo sci.	10.5650/jos.ess21148	included	05 Endocrine, nutritional or metabolic diseases	Full-text; short extraction
74	rayyan-865360378	Gut microbiota from twins discordant for obesity modulate metabolism in mice.	2013	Science	10.1126/science.1241214	included	05 Endocrine, nutritional or metabolic diseases	Full-text; short extraction
75	rayyan-865364236	Decreased microbial co-occurrence network stability and SCFA receptor level correlates with obesity in African-origin women	2018	Sci Rep	10.1038/s41598-018-35230-9	included	05 Endocrine, nutritional or metabolic diseases	Full-text; short extraction
76	rayyan-865363585	Environmental spread of microbes impacts the development of metabolic phenotypes in mice transplanted with microbial communities from humans	2017	ISME J	10.1038/ismej.2016.151	included	05 Endocrine, nutritional or metabolic diseases	Full-text; short extraction
77	rayyan-865358203	Gut Microbiota of Obese Children Influences Inflammatory Mucosal Immune Pathways in the Respiratory Tract to Influenza Virus Infection: Optimization of an Ideal Duration of Microbial Colonization in a Gnotobiotic Pig Model	2022	Microbiol. Spectr.	10.1128/spectrum.02674-21	included	05 Endocrine, nutritional or metabolic diseases	Full-text; short extraction
78	rayyan-865367957	Impairment of gut microbial biotin metabolism and host biotin status in severe obesity: effect of biotin and prebiotic supplementation on improved metabolism	2022	GUT	10.1136/gutjnl-2021-325753	included	05 Endocrine, nutritional or metabolic diseases	Full-text; short extraction
79	rayyan-865367060	Human Genetics Shape the Gut Microbiome	2014	CELL	10.1016/j.cell.2014.09.053	included	05 Endocrine, nutritional or metabolic diseases	Full-text; short extraction
80	rayyan-865359332	Obesity Impairs Short-Term and Working Memory through Gut Microbial Metabolism of Aromatic Amino Acids	2020	Cell Metab.	10.1016/j.cmet.2020.09.002	included	05 Endocrine, nutritional or metabolic diseases	Full-text; short extraction
81	rayyan-865359041	The Role of the Gut Microbiota in Sustained Weight Loss Following Roux-en-Y Gastric Bypass Surgery	2019	Obes. Surg.	10.1007/s11695-018-03653-y	included	05 Endocrine, nutritional or metabolic diseases	Full-text; short extraction
81	rayyan-865363697	Investigation of the role of the gut microbiota in sustained weight loss following roux-en-y gastric bypass surgery	2017	Surg. Obes. Relat. Dis.	10.1016/j.soard.2017.09.011	included (conference abstract) [additional report]		Additional report of included study
82	rayyan-865359360	Discovery of the gut microbial signature driving the efficacy of prebiotic intervention in obese patients	2020	Gut	10.1136/gutjnl-2019-319726	included	05 Endocrine, nutritional or metabolic diseases	Full-text; short extraction
83	rayyan-865367505	Gut microbiota-bile acid-interleukin-22 axis orchestrates polycystic ovary syndrome	2019	NATURE MEDICINE	10.1038/s41591-019-0509-0	included	05 Endocrine, nutritional or metabolic diseases	Full-text; short extraction
84	rayyan-865359486	Gut Microbiome Fermentation Determines the Efficacy of Exercise for Diabetes Prevention	2020	Cell Metab.	10.1016/j.cmet.2019.11.001	included	05 Endocrine, nutritional or metabolic diseases	Full-text; short extraction
85	rayyan-865358720	Human gut microbiota transferred to germ-free NOD mice modulate the progression towards type 1 diabetes regardless of the pace of beta cell function loss in the donor	2019	Diabetologia	10.1007/s00125-019-4869-2	included	05 Endocrine, nutritional or metabolic diseases	Full-text; short extraction
86	rayyan-865364100	Alteration of gut microbiota induced by DPP-4i treatment improves glucose homeostasis	2018	Diabetes	10.1016/j.ebiom.2019.03.057	included	05 Endocrine, nutritional or metabolic diseases	Full-text; short extraction
87	rayyan-865370038	Human gut microbiota after bariatric surgery alters intestinal morphology and glucose absorption in mice independently of obesity.	2022	Gut	10.1136/gutjnl-2022-328185	included	05 Endocrine, nutritional or metabolic diseases	Full-text; short extraction
88	rayyan-865369589	The human gut microbiota contributes to type-2 diabetes non-resolution 5-years after Roux-en-Y gastric bypass.	2022	Gut Microbes	10.1080/19490976.2022.2050635	included	05 Endocrine, nutritional or metabolic diseases	Full-text; short extraction
89	rayyan-865369640	Interpretable Machine Learning Framework Reveals Robust Gut Microbiome Features Associated With Type 2 Diabetes.	2021	Diabetes Care	10.2337/dc20-1536	included	05 Endocrine, nutritional or metabolic diseases	Full-text; short extraction
90	rayyan-865357902	Fecal microbiota from children with vitamin A deficiency impair colonic barrier function in germ-free mice: The possible role of alterative bile acid metabolites	2021	Nutrition	10.1016/j.nut.2021.111274	included	05 Endocrine, nutritional or metabolic diseases	Full-text; short extraction
91	rayyan-865357892	Reduction in alcohol preference and intake is transmitted through colonization of germ-free mice with stools from aud patients that received fecal microbiota transplant	2021	Hepatology	10.1002/hep.32187	included (conference abstract)	06 Mental, behavioural or neurodevelopmental disorders	Abstract; short extraction
92	rayyan-865359511	Pathogenic changes in Gut-Brain-Immune axis in mice are induced by fecal microbiome transplant frompatientswith alcohol use disorder (AUD)	2020	Alcohol. Clin. Exp. Res.	10.1111/acer.14358	included (conference abstract)	06 Mental, behavioural or neurodevelopmental disorders	Abstract; short extraction
93	rayyan-865359510	Role of the gut microbiota in themetabolic disorders driving behavioral alterations: Mechanistic approach and clinical perspective in AUD patients	2020	Alcohol. Clin. Exp. Res.	10.1111/acer.14358	included (conference abstract)	06 Mental, behavioural or neurodevelopmental disorders	Abstract; short extraction
94	rayyan-865359512	Faecal microbiota transplantations from individuals with bipolar disorder	2020	Bipolar Disord.	10.1111/bdi.12938	included (conference abstract)	06 Mental, behavioural or neurodevelopmental disorders	Abstract; short extraction
95	rayyan-865358688	47.1 STRESSOR-ENHANCED ANXIETY-LIKE BEHAVIOR: IMPORTANCE OF GUT MICROBES	2019	J. Am. Acad. Child Adolesc. Psychiatry	10.1016/j.jaac.2019.07.911	included (conference abstract)	06 Mental, behavioural or neurodevelopmental disorders	Abstract; short extraction
96	rayyan-865358773	Microbial composition and restraint stress induce anxiety-like behavior related to inflammation and GABA signaling along the gut-brain axis of mice	2019	Brain Behav. Immun.	10.1016/j.bbi.2019.08.159	included (conference abstract)	06 Mental, behavioural or neurodevelopmental disorders	Abstract; short extraction
97	rayyan-865363814	Towards an understanding of depression associated gut microbiota induced neurobehavioural changes in the rat	2016	Eur. Neuropsychopharmacol.	10.1016/S0924-977X(16)31385-2	included (conference abstract)	06 Mental, behavioural or neurodevelopmental disorders	Abstract; short extraction
98	rayyan-865368842	ALTERATING THE GUT MICROBIOME BY MICROBIOTA TRANSPLANTATION FROM DEPRESSED PATIENTS INTO GERM-FREE MICE RESULTS IN DEPRESSIVE-LIKE BEHAVIORS THROUGH A PATHWAY MEDIATED BY THE HOST'S METABOLISM	2017	EUROPEAN NEUROPSYCHOPHARMACOLOGY	10.1016/j.euroneuro.2016.09.562	included (conference abstract)	06 Mental, behavioural or neurodevelopmental disorders	Abstract; short extraction
99	rayyan-865359069	Gut Microbiota Indole Production and Depressive-Like Symptoms: A Fecal Transplantation Study in Mice	2019	Biol. Psychiatry	10.1016/j.biopsych.2019.03.230	included (conference abstract)	06 Mental, behavioural or neurodevelopmental disorders	Abstract; short extraction
100	rayyan-865358262	DEPRESSION AGGRAVATES AUTOIMMUNE HEPATITIS VIA GUT-DERIVED LACTOCOCCUS FORMOSENSIS STIMULATED NLRP3 ACTIVATION OF MACROPHAGES	2022	Gastroenterology	10.1016/S0016-5085(22)63663-1	included (conference abstract) [additional report]		Additional report of included study
100	rayyan-865359374	Depression promoted the progression of autoimmune liver disease by impairing intestinal barrier and promoting the translocation of Lactococcus formosensis into the liver	2020	J. Dig. Dis.	10.1111/1751-2980.12954	included (conference abstract) [additional report]		Additional report of included study
100	rayyan-865359609	685 DEPRESSION PROMOTED THE PROGRESSION OF CIRRHOSIS IN AUTOIMMUNE HEPATITIS BY ALTERING THE STRUCTURE OF GUT MICROBIOME	2020	Gastroenterology	10.1016/S0016-5085(20)33873-7	included (conference abstract)	06 Mental, behavioural or neurodevelopmental disorders	Abstract; short extraction
101	rayyan-865369670	Gut Microbiota-Induced Changes in β-Hydroxybutyrate Metabolism Are Linked to Altered Sociability and Depression in Alcohol Use Disorder	2020	Cell Reports	10.1016/j.celrep.2020.108238	included (full extraction)	06 Mental, behavioural or neurodevelopmental disorders	Full-text; detail extraction
102	rayyan-865358749	The Gut Microbiome Derived From Anorexia Nervosa Patients Impairs Weight Gain and Behavioral Performance in Female Mice	2019	Endocrinology	10.1210/en.2019-00408	included (full extraction)	06 Mental, behavioural or neurodevelopmental disorders	Full-text; detail extraction
103	rayyan-865358430	New Evidence of Gut Microbiota Involvement in the Neuropathogenesis of Bipolar Depression by TRANK1 Modulation: Joint Clinical and Animal Data	2021	Frontiers in Immunology	10.3389/fimmu.2021.789647	included (full extraction)	06 Mental, behavioural or neurodevelopmental disorders	Full-text; detail extraction
104	rayyan-865358571	Caudovirales bacteriophages are associated with improved executive function and memory in flies, mice, and humans	2022	Cell Host & Microbe	10.1016/j.chom.2022.01.013	included (full extraction)	06 Mental, behavioural or neurodevelopmental disorders	Full-text; detail extraction
105	rayyan-865370630	The gut microbiome from patients with schizophrenia modulates the glutamate-glutamine-GABA cycle and schizophrenia-relevant behaviors in mice	2019	Science Advances	10.1126/sciadv.aau8317	included (full extraction)	06 Mental, behavioural or neurodevelopmental disorders	Full-text; detail extraction
106	rayyan-865359589	Gut microbiota from persons with attention-deficit/hyperactivity disorder affects the brain in mice	2020	Microbiome	10.1186/s40168-020-00816-x	included	06 Mental, behavioural or neurodevelopmental disorders	Full-text; short extraction
106	rayyan-865358775	M4 BRAIN AND BEHAVIORAL CHANGES IN MICE COLONIZED WITH HUMAN ADHD GUT MICROBIOTA	2019	Eur. Neuropsychopharmacol.	10.1016/j.euroneuro.2019.08.104	included (conference abstract) [additional report]		Additional report of included study
106	rayyan-865358912	SA6 BRAIN AND BEHAVIORAL CHANGES IN MICE COLONIZED WITH HUMAN ADHD GUT MICROBIOTA	2019	Eur. Neuropsychopharmacol.	10.1016/j.euroneuro.2018.08.228	included (conference abstract) [additional report]		Additional report of included study
107	rayyan-865359492	Transplantation of fecal microbiota from patients with alcoholism induces anxiety/depression behaviors and decreases brain mGluR1/PKC Îµ levels in mouse	2020	BioFactors	10.1002/biof.1567	included	06 Mental, behavioural or neurodevelopmental disorders	Full-text; short extraction
108	rayyan-865357950	Gut microbial communities from patients with anorexia nervosa do not influence body weight in recipient germ-free mice	2021	Gut Microbes	10.1080/19490976.2021.1897216	included	06 Mental, behavioural or neurodevelopmental disorders	Full-text; short extraction
109	rayyan-865358021	Fecal microbiome transplantation from children with autism spectrum disorder modulates tryptophan and serotonergic synapse metabolism and induces altered behaviors in germ-free mice	2021	mSystems	10.1128/MSYSTEMS.01343-20	included	06 Mental, behavioural or neurodevelopmental disorders	Full-text; short extraction
110	rayyan-865358290	Modifications of Behavior and Inflammation in Mice Following Transplant with Fecal Microbiota from Children with Autism	2022	Neuroscience	10.1016/j.neuroscience.2022.06.038	included	06 Mental, behavioural or neurodevelopmental disorders	Full-text; short extraction
111	rayyan-865359064	Human Gut Microbiota from Autism Spectrum Disorder Promote Behavioral Symptoms in Mice	2019	Cell	10.1016/j.cell.2019.05.004	included	06 Mental, behavioural or neurodevelopmental disorders	Full-text; short extraction
112	rayyan-865370155	Fecal Supernatant from Adult with Autism Spectrum Disorder Alters Digestive Functions, Intestinal Epithelial Barrier, and Enteric Nervous System.	2021	Microorganisms	10.3390/microorganisms9081723	included	06 Mental, behavioural or neurodevelopmental disorders	Full-text; short extraction
113	rayyan-865358145	A Novel and Reliable Rat Model of Autism	2021	Front. Psychiatry	10.3389/fpsyt.2021.549810	included	06 Mental, behavioural or neurodevelopmental disorders	Full-text; short extraction
114	rayyan-865358159	Plasma and Fecal Metabolite Profiles in Autism Spectrum Disorder	2021	Biol. Psychiatry	10.1016/j.biopsych.2020.09.025	included	06 Mental, behavioural or neurodevelopmental disorders	Full-text; short extraction
115	rayyan-865358188	The Alleviation of Gut Microbiota-Induced Depression and Colitis in Mice by Anti-Inflammatory Probiotics NK151, NK173, and NK175	2022	Nutrients	10.3390/nu14102080	included	06 Mental, behavioural or neurodevelopmental disorders	Full-text; short extraction
116	rayyan-865357896	Transplantation of fecal microbiota from patients with inflammatory bowel disease and depression alters immune response and behavior in recipient mice	2021	Sci Rep	10.1038/s41598-021-00088-x	included	06 Mental, behavioural or neurodevelopmental disorders	Full-text; short extraction
117	rayyan-865358173	Microbiota alterations in proline metabolism impact depression	2022	Cell Metab.	10.1016/j.cmet.2022.04.001	included	06 Mental, behavioural or neurodevelopmental disorders	Full-text; short extraction
118	rayyan-865358190	Bacteroides species differentially modulate depression-like behavior via gut-brain metabolic signaling	2022	Brain Behav. Immun.	10.1016/j.bbi.2022.02.007	included	06 Mental, behavioural or neurodevelopmental disorders	Full-text; short extraction
119	rayyan-865357858	Faecal microbiota transplantation from patients with depression or healthy individuals into rats modulates mood-related behaviour	2021	Sci Rep	10.1038/s41598-021-01248-9	included	06 Mental, behavioural or neurodevelopmental disorders	Full-text; short extraction
120	rayyan-865358482	Proteomics analysis of the gut-brain axis in a gut microbiota-dysbiosis model of depression	2021	Transl. Psychiatry	10.1038/s41398-021-01689-w	included	06 Mental, behavioural or neurodevelopmental disorders	Full-text; short extraction
121	rayyan-865369825	Comprehensive analysis of the lysine acetylome and succinylome in the hippocampus of gut microbiota-dysbiosis mice.	2021	J. Adv. Res.	10.1016/j.jare.2020.12.002	included	06 Mental, behavioural or neurodevelopmental disorders	Full-text; short extraction
122	rayyan-865363832	Gut microbiome remodeling induces depressive-like behaviors through a pathway mediated by the host's metabolism	2016	Mol. Psychiatry	10.1038/mp.2016.44	included	06 Mental, behavioural or neurodevelopmental disorders	Full-text; short extraction
122	rayyan-865359221	Extracellular Matrix and Oxidative Phosphorylation: Important Role in the Regulation of Hypothalamic Function by Gut Microbiota	2020	Front. Genet.	10.3389/fgene.2020.00520	included [full-text additional report]		Additional report of included study
122	rayyan-865364284	Metabolite identification in fecal microbiota transplantation mouse livers and combined proteomics with chronic unpredictive mild stress mouse livers	2018	Transl. Psychiatry	10.1038/s41398-017-0078-2	included [full-text additional report]		Additional report of included study
123	rayyan-865359476	Gut microbiota regulates depression-like behavior in rats through the neuroendocrine-immune-mitochondrial pathway	2020	Neuropsychiatr. Dis. Treat.	10.2147/NDT.S243551	included	06 Mental, behavioural or neurodevelopmental disorders	Full-text; short extraction
124	rayyan-865363968	Transferring the blues: Depression-associated gut microbiota induces neurobehavioural changes in the rat	2016	J. Psychiatr. Res.	10.1016/j.jpsychires.2016.07.019	included	06 Mental, behavioural or neurodevelopmental disorders	Full-text; short extraction
124	rayyan-34396931	The role of gut microbiota in major psychiatric disorders: future perspectives	2019	European Psychiatry	10.1016/j.eurpsy.2019.01.012	included (conference abstract) [additional report]		Additional report of included study
124	rayyan-34397497	Transferring the blues: Depressionassociated gut microbiota induces neurobehavioural changes in the rat	2016	European Neuropsychopharmacology	10.1016/S0924-977X(16)70091-5	included (conference abstract) [additional report]		Additional report of included study
125	rayyan-865358572	3β-Hydroxysteroid dehydrogenase expressed by gut microbes degrades testosterone and is linked to depression in males	2022	Cell Host and Microbe	10.1016/j.chom.2022.01.001	included	06 Mental, behavioural or neurodevelopmental disorders	Full-text; short extraction
126	rayyan-865358193	Metformin modulates microbiota-derived inosine and ameliorates methamphetamine-induced anxiety and depression-like withdrawal symptoms in mice	2022	Biomed. Pharmacother.	10.1016/j.biopha.2022.112837	included	06 Mental, behavioural or neurodevelopmental disorders	Full-text; short extraction
127	rayyan-865358324	Gut microbiota is causally associated with poststroke cognitive impairment through lipopolysaccharide and butyrate	2022	J. Neuroinflamm.	10.1186/s12974-022-02435-9	included	06 Mental, behavioural or neurodevelopmental disorders	Full-text; short extraction
128	rayyan-865359285	Transplantation of microbiota from drug-free patients with schizophrenia causes schizophrenia-like abnormal behaviors and dysregulated kynurenine metabolism in mice	2020	Mol. Psychiatry	10.1038/s41380-019-0475-4	included	06 Mental, behavioural or neurodevelopmental disorders	Full-text; short extraction
129	rayyan-865357832	Gut microbiota modulates the inflammatory response and cognitive impairment induced by sleep deprivation	2021	Molecular Psychiatry	10.1038/s41380-021-01113-1	included (full extraction)	07 Sleep-wake disorders	Full-text; detail extraction
130	rayyan-865360495	Transkingdom control of microbiota diurnal oscillations promotes metabolic homeostasis.	2014	Cell	10.1016/j.cell.2014.09.048	included	07 Sleep-wake disorders	Full-text; short extraction
131	rayyan-865367490	Modulation of mouse microglia gene expression following fecal microbiome transfer from patients with relapsing and progressive MS	2019	MULTIPLE SCLEROSIS JOURNAL	10.1177/1352458519869496	included (conference abstract)	08 Diseases of the nervous system	Abstract; short extraction
132	rayyan-865359271	Gut dysbiosis in neuromyelitis optica promotes CNS autoimmunity GUT-CNS axis and the microbiome in ms	2020	Mult. Scler. J.	10.1177/1352458520974936	included (conference abstract)	08 Diseases of the nervous system	Abstract; short extraction
133	rayyan-865364483	The gut microbiome connection to Parkinson's disease	2018	FASEB J.	10.1096/fasebj.2018.32.1_supplement.101.4	included (conference abstract)	08 Diseases of the nervous system	Abstract; short extraction
134	rayyan-865371206	Fecal metabolite of a gnotobiotic mouse transplanted with gut microbiota from a patient with Alzheimer’s disease	2019	Bioscience, Biotechnology, and Biochemistry	10.1080/09168451.2019.1644149	included (full extraction)	08 Diseases of the nervous system	Full-text; detail extraction
135	rayyan-865358314	Transplantation of fecal microbiota from APP/PS1 mice and Alzheimer's disease patients enhanced endoplasmic reticulum stress in the cerebral cortex of wild-type mice	2022	Frontiers in Aging Neuroscience	10.3389/fnagi.2022.858130	included (full extraction)	08 Diseases of the nervous system	Full-text; detail extraction
136	rayyan-865357831	Pivotal role of the gut microbiota in congenital insensitivity to pain with anhidrosis	2021	Psychopharmacology	10.1007/s00213-021-05930-8	included (full extraction)	08 Diseases of the nervous system	Full-text; detail extraction
137	rayyan-865357773	Gut microbes impact stroke severity via the trimethylamine-N-oxide pathway	2021	Cell Host & Microbe	10.1016/j.chom.2021.05.002	included (full extraction)	08 Diseases of the nervous system	Full-text; detail extraction
138	rayyan-865364169	Stroke dysbiosis index (SDI) in gut microbiome are associated with brain injury and prognosis of stroke	2019	Front. Neurol.	10.3389/fneur.2019.00397	included	08 Diseases of the nervous system	Full-text; short extraction
139	rayyan-865370861	New mechanism of neuroinflammation in Alzheimer's disease: The activation of NLRP3 inflammasome mediated by gut microbiota.	2020	Prog Neuropsychopharmacol Biol Psychiatry	10.1016/j.pnpbp.2020.109884	included	08 Diseases of the nervous system	Full-text; short extraction
140	rayyan-865358237	Helicobacter pylori and Alzheimer's Disease-Related Metabolic Dysfunction: Activation of TLR4/Myd88 Inflammation Pathway from p53 Perspective and a Case Study of Low-Dose Radiation Intervention	2022	ACS Chem. Neurosci.	10.1021/acschemneuro.2c00082	included	08 Diseases of the nervous system	Full-text; short extraction
141	rayyan-865367959	Gut microbiota regulate Alzheimer's disease pathologies and cognitive disorders via PUFA-associated neuroinflammation	2022	GUT	10.1136/gutjnl-2021-326269	included	08 Diseases of the nervous system	Full-text; short extraction
142	rayyan-865369489	Fecal microbiota transplantation from patients with autoimmune encephalitis modulates Th17 response and relevant behaviors in mice.	2020	Cell Death Discov	10.1038/s41420-020-00309-8	included	08 Diseases of the nervous system	Full-text; short extraction
143	rayyan-865358178	The gut microbiome modulates nitroglycerin-induced migraine-related hyperalgesia in mice	2022	Cephalalgia	10.1177/03331024211050036	included	08 Diseases of the nervous system	Full-text; short extraction
144	rayyan-865367812	Gut microbiota from multiple sclerosis patients enables spontaneous autoimmune encephalomyelitis in mice	2017	Proceedings of the National Academy of Sciences of the United States of America	10.1073/pnas.1711233114	included	08 Diseases of the nervous system	Full-text; short extraction
145	rayyan-865358172	Altered Metabolism of the Microbiotaâ€“Gutâ€“Brain Axis Is Linked With Comorbid Anxiety in Fecal Recipient Mice of Myasthenia Gravis	2022	Front. Microbiol.	10.3389/fmicb.2022.804537	included	08 Diseases of the nervous system	Full-text; short extraction
146	rayyan-865364006	Gut Microbiota Regulate Motor Deficits and Neuroinflammation in a Model of Parkinson's Disease	2016	Cell	10.1016/j.cell.2016.11.018	included	08 Diseases of the nervous system	Full-text; short extraction
147	rayyan-865359296	Alterations of gut microbiota contribute to the progression of unruptured intracranial aneurysms	2020	Nat. Commun.	10.1038/s41467-020-16990-3	included	08 Diseases of the nervous system	Full-text; short extraction
148	rayyan-865358565	Fecal transplantation can alleviate tic severity in a Tourette syndrome mouse model by modulating intestinal flora and promoting serotonin secretion	2022	Chin. Med. J.	10.1097/CM9.0000000000001885	included	08 Diseases of the nervous system	Full-text; short extraction
149	rayyan-865358506	Modulating gut microbiota in a mouse model of Graves’ orbitopathy and its impact on induced disease	2021	Microbiome	10.1186/s40168-020-00952-4	included (full extraction)	09 Diseases of the visual system	Full-text; detail extraction
150	rayyan-865364057	Hypertension is mediated by the gut K.Pneumoniae	2018	J. Hypertens.	10.1097/01.hjh.0000548172.00092.ed	included (conference abstract)	11 Diseases of the circulatory system	Abstract; short extraction
151	rayyan-865357842	Gut Butyrate Metabolism-Related Microbiota Modulates Post-Infarction Cardiac Repair	2021	Circ. Res.	10.1161/RES.0000000000000520	included (conference abstract)	11 Diseases of the circulatory system	Abstract; short extraction
152	rayyan-865358585	Gut microbiota induces high platelet response in patients with ST segment elevation myocardial infarction after ticagrelor treatment	2021	eLife	10.7554/eLife.70240	included (full extraction)	11 Diseases of the circulatory system	Full-text; detail extraction
153	rayyan-865359328	Gut microbiota from coronary artery disease patients contributes to vascular dysfunction in mice by regulating bile acid metabolism and immune activation	2020	J. Transl. Med.	10.1186/s12967-020-02539-x	included	11 Diseases of the circulatory system	Full-text; short extraction
154	rayyan-865363941	Gut microbiota dysbiosis contributes to the development of hypertension	2017	Microbiome	10.1186/s40168-016-0222-x	included	11 Diseases of the circulatory system	Full-text; short extraction
155	rayyan-865358479	Gut microbiota dysbiosis contributes to the development of chronic obstructive pulmonary disease	2021	Respiratory Research	10.1186/s12931-021-01872-z	included (full extraction)	12 Diseases of the respiratory system	Full-text; detail extraction
156	rayyan-865365362	Humanization of germ-free mice with alcoholic cirrhotic microbiota, but not healthy microbiota, induces bacterial translocation and a pro-inflammatory milieu, which is ameliorated with lactobacillus GG	2015	J. Hepatol.	10.1016/S0168-8278(15)30109-4	included (conference abstract) [additional report]		Additional report of included study
156	rayyan-865365360	Humanization of germ-free mice with alcoholic cirrhotic microbiota, but not healthy microbiota, induces bacterial translocation and a pro-inflammatory milieu, which is ameliorated with lactobacillus GG	2015	Gastroenterology	10.1016/S0016-5085(15)33333-3	included (conference abstract)	13 Diseases of the digestive system	Abstract; short extraction
157	rayyan-865358378	Fecal transplant-related reductions in Alcohol intake from human to mice are associated with alterations in the intestinal but not liver or prefrontal cortex transcriptome	2022	J. Hepatol.	10.1016/S0168-8278(22)00730-9	included (conference abstract)	13 Diseases of the digestive system	Abstract; short extraction
158	rayyan-865357762	A bacteriophage therapy to attenuate alcohol-associated liver disease	2021	Alcohol. Clin. Exp. Res.	10.1111/acer.14617	included (conference abstract)	13 Diseases of the digestive system	Abstract; short extraction
159	rayyan-865357761	Fecal transplantation from alcohol-associated hepatitis patients into mice causes neuroinflammation and injury attenuated by oral tributyrin supplementation	2021	Alcohol. Clin. Exp. Res.	10.1111/acer.14628	included (conference abstract) [additional report]		Additional report of included study
159	rayyan-865357763	Oral tributyrin supplementation attenuates il-17a expression and hepatic inflammation/injury in mice caused by fecal transplants from alcoholic hepatitis patients	2021	Alcohol. Clin. Exp. Res.	10.1111/acer.14628	included (conference abstract) [additional report]		Additional report of included study
159	rayyan-865357869	Oral tributyrin supplementation abrogates hepatic inflammatory effects induced with fecal microbial transplantation from alcohol-associated hepatitis patients into mice	2021	Hepatology	10.1002/hep.32188	included (conference abstract) [additional report]		Additional report of included study
159	rayyan-865357867	Fecal transplantion from alcohol-associated hepatitis patients into mice causes pathogenic changes in the gut-liver-brain axis which are attenuated by oral tributyrin supplementation	2021	Hepatology	10.1002/hep.32188	included (conference abstract)	13 Diseases of the digestive system	Abstract; short extraction
160	rayyan-865364768	Transmission of human liver sensitivity to alcohol by intestinal microbiota	2012	J. Hepatol.	10.1016/S0168-8278(12)61367-1	included (conference abstract)	13 Diseases of the digestive system	Abstract; short extraction
161	rayyan-865357865	Transplantation of dysbiotic fecal microflora from alcohol-associated hepatitis patients drives alcohol-induced formation of mallory-denk bodies in mouse livers	2021	Hepatology	10.1002/hep.32188	included (conference abstract) [additional report]		Additional report of included study
161	rayyan-865358210	TRANSPLANTATION OF DYSBIOTIC FECAL MICROFLORA FROM ALCOHOLASSOCIATED HEPATITIS PATIENTS DRIVES ALCOHOL-INDUCED FORMATION OF MALLORY-DENK BODIES IN MOUSE LIVERS	2022	Alcohol. Clin. Exp. Res.	10.1111/acer.14833	included (conference abstract) [additional report]		Additional report of included study
161	rayyan-865359366	Transplantation of fecal microbiota from alcoholic hepatitis patients induces hepatic recruitment of IL-17 producing inflammatory T cells and promotes inflammation and injury	2020	Hepatology	10.1002/hep.31578	included (conference abstract)	13 Diseases of the digestive system	Abstract; short extraction
162	rayyan-865364472	Prebiotic treatment prevents alcohol-induced liver lesions in mice with indigenous microbiota and mice with human microbiota	2018	J. Hepatol.	10.1016/S0168-8278(18)31473-9	included (conference abstract)	13 Diseases of the digestive system	Abstract; short extraction
163	rayyan-865365107	Microbiota from an active celiac donor modulates intraepithelial lymphocyte numbers and phenotype in the mouse small intestine	2016	Gastroenterology	10.1016/S0016-5085(16)30491-7	included (conference abstract) [additional report]		Additional report of included study
163	rayyan-865365138	Human microbiota modulates intraepithelial lymphocyte numbers and phenotype in the mouse small intestine: Implications for chronic intestinal inflammation	2016	Can. J. Gastroenterol. Hepatol.	10.1155/2016/4792898	included (conference abstract)	13 Diseases of the digestive system	Abstract; short extraction
164	rayyan-865363817	The central role of the gut microbiota in chronic intestinal pseudo-obstruction	2016	United Eur. Gastroenterol. J.	10.1177/2050640616663688	included (conference abstract) [additional report]		Additional report of included study
164	rayyan-865363871	The central role of the intestinal microbiota in chronic intestinal pseudo-obstruction	2016	Neurogastroenterol. Motil.	10.1111/nmo.12881	included (conference abstract)	13 Diseases of the digestive system	Abstract; short extraction
165	rayyan-865359603	THE INTESTINAL MICROBIOTA FROM A PATIENT WITH IBS-C SLOWS MOUSE COLONIC TRANSIT BY DISRUPTING INTERSTITIAL CELL OF CAJAL NETWORK	2020	Gastroenterology	10.1016/S0016-5085(20)32934-6	included (conference abstract)	13 Diseases of the digestive system	Abstract; short extraction
166	rayyan-865358994	EFFECT OF A MODIFIED AMERICAN DIET ON INTESTINAL INFLAMMATION IN SAMP1/YITFC (SAMP) MICE TRANSPLANTED WITH FECAL MATTER FROM A PATIENT WITH CROHN'S DISEASE	2019	Gastroenterology	10.1016/S0016-5085(19)38635-4	included (conference abstract)	13 Diseases of the digestive system	Abstract; short extraction
167	rayyan-865365378	Intestinal epithelial dual oxidase 2 expression induced by gut dysbiosis regulates commensal-mucosal homeostasis by restricting bacterial translocation in the small intestine	2015	Gastroenterology	10.1016/S0016-5085(15)30115-3	included (conference abstract)	13 Diseases of the digestive system	Abstract; short extraction
168	rayyan-865365357	Presence of genotypes of bacteroidetes associated with intestinal microbiota in patients with Crohn's disease and evaluation of its role in the induction of intestinal inflammation in mice	2015	Gastroenterology	10.1016/S0016-5085(15)32412-4	included (conference abstract) [additional report]		Additional report of included study
168	rayyan-865365469	Association between genotypes of bacteroidetes in fecal samples from patients with Crohn's disease and its assessment using an experimental mouse model	2015	J. Crohn's Colitis	10.1093/ecco-jcc/jju027.827	included (conference abstract)	13 Diseases of the digestive system	Abstract; short extraction
169	rayyan-34393778	Altered intestinal microbiota enhances adenoid hypertrophy by disrupting the immune balance	2023	Frontiers in Immunology	10.3389/fimmu.2023.1277351	included	12 Diseases of the respiratory system	Full-text; short extraction
170	rayyan-865358709	Integrated microbiota and metabolite profiles in human and mice identified functional signatures in Crohn's disease with a link to sulfate metabolism	2019	United Eur. Gastroenterol. J.	10.1177/2050640619854670	included (conference abstract) [additional report]		Additional report of included study
170	rayyan-865358918	INTEGRATED METABOLOMIC AND MICROBIOME APPROACH REVEALED FUNCTIONAL SIGNATURES ASSOCIATED WITH DISEASE SEVERITY IN INFLAMMATORY BOWEL DISEASE	2019	Gastroenterology	10.1016/S0016-5085(19)36902-1	included (conference abstract)	13 Diseases of the digestive system	Abstract; short extraction
171	rayyan-865363620	Identification of disease-relevant bacterial signatures in gnotobiotic IL-10 deficient mice using fecal samples from IBD patients undergoing hematopoietic stem cell transplantation	2017	Gastroenterology	10.1016/S0016-5085(17)33352-8	included (conference abstract) [additional report]		Additional report of included study
171	rayyan-865363610	Identification of disease-relevant bacterial signatures in gnotobiotic IL-10 deficient mice using fecal samples from IBD patients undergoing hematopoietic stem cell transplantation	2017	J. Crohn's Colitis	10.1093/ecco-jcc/jjx002.029	included (conference abstract)	13 Diseases of the digestive system	Abstract; short extraction
172	rayyan-865364424	THE GUT MICROBIOTA OF PREGNANT WOMEN WITH CROHN'S DISEASE AND THEIR BABIES IS ASSOCIATED WITH ABNORMALITIES IN THE ADAPTIVE IMMUNE SYSTEM - RESULTS FROM THE MECONIUM STUDY	2018	Gastroenterology	10.1016/S0016-5085(18)33448-6	included (conference abstract) [additional report]		Additional report of included study
172	rayyan-865364290	The gut microbiota of pregnant women with Crohn's disease and their babies is associated with abnormalities in the adaptive immune system: Results from the MECONIUM study	2018	J. Crohn's Colitis	10.1093/ecco-jcc/jjx180.124	included (conference abstract)	13 Diseases of the digestive system	Abstract; short extraction
173	rayyan-865364329	Effects of crohn's disease fecal microbial transplant on bone mass of germ-free mice are independent of gastrointestinal inflammation	2017	J. Bone Miner. Res.	10.1002/jbmr.3363	included (conference abstract) [additional report]		Additional report of included study
173	rayyan-865363608	Intestinal microbiome present in Crohn disease impairs the skeletal health and linear growth	2017	J. Bone Miner. Res.	10.1002/jbmr.3107	included (conference abstract)	13 Diseases of the digestive system	Abstract; short extraction
174	rayyan-865359605	OVERABUNDANCE OF HISTAMINE PRODUCING ENTEROBACTERIACEAE CONTRIBUTES TO GASTRIC PAIN IN PATIENTS WITH DIABETIC GASTROPARESIS	2020	Gastroenterology	10.1016/S0016-5085(20)32260-5	included (conference abstract)	13 Diseases of the digestive system	Abstract; short extraction
175	rayyan-865364429	MICROBIOTA FROM IBS-D PATIENTS INDUCES DYSREGULATION OF INNATE IMMUNITY	2018	Gastroenterology	10.1016/S0016-5085(18)31050-3	included (conference abstract)	13 Diseases of the digestive system	Abstract; short extraction
176	rayyan-865364936	Transfer of IBS phenotype to GERM-free mice through microbiota transplantation	2012	Neurogastroenterol. Motil.	10.1111/j.1365-2982.2012.01996.x	included (conference abstract)	13 Diseases of the digestive system	Abstract; short extraction
177	rayyan-865363666	The fecal microbiota of IBS-D patient effects Kupffer cells and liver inflammation in recipient rats	2017	J. Dig. Dis.	10.1111/1751-2980.12518	included (conference abstract)	13 Diseases of the digestive system	Abstract; short extraction
178	rayyan-865358098	THE GUT MICROBIOTA UTILIZES DIFFERENT SIGNALING MECHANISMS TO STIMULATE DUOX2 EXPRESSION IN THE COLON OF IBS PATIENTS	2021	Gastroenterology	10.1016/S0016-5085(21)02058-8	included (conference abstract)	13 Diseases of the digestive system	Abstract; short extraction
179	rayyan-865359604	BERBERINE RESTORES MICROGLIA ACTIVATION INDUCED BY FECAL MICROBIOTA FROM IBS PATIENT IN GERM-FREE RATS WITH A DISTINCT EFFECT ON MICROBIOTA COMPARED WITH RIFAXIMIN	2020	Gastroenterology	10.1016/S0016-5085(20)31867-9	included (conference abstract) [additional report]		Additional report of included study
179	rayyan-865358683	Berberine restores microglia activation induced by fecal microbiota from IBS patient in germ-free rats with a distinct effect on microbiota compared with rifaximin	2019	J. Dig. Dis.	10.1111/1751-2980.12809	included (conference abstract)	13 Diseases of the digestive system	Abstract; short extraction
180	rayyan-865365341	The effect of high fat diet on human microbiota transfer into gnotobiotic mice	2014	Gastroenterology	10.1016/S0016-5085(14)60029-9	included (conference abstract)	13 Diseases of the digestive system	Abstract; short extraction
181	rayyan-865364426	BRAIN-GUT ALTERATIONS IN GERM-FREE MICE TRANSPLANTED WITH FECAL MICROBIOTA FROM IBS PATIENTS	2018	Gastroenterology	10.1016/S0016-5085(18)30822-9	included (conference abstract)	13 Diseases of the digestive system	Abstract; short extraction
182	rayyan-865358101	A Pilot Study On Patients With Fecal Incontinence Reveals Disease-Associated Alterations In Microbiome That May Contribute To Disease Pathophysiology	2021	Gastroenterology	10.1016/S0016-5085(21)01895-3	included (conference abstract)	13 Diseases of the digestive system	Abstract; short extraction
183	rayyan-865358662	THE FUNCTION OF ARACHIDONIC ACID (AA)IN CHRONIC CONSTIPATION DURING SYNBIOTICS TREATMENT	2019	Clin. Nutr.	10.1016/S0261-5614(19)32702-5	included (conference abstract)	13 Diseases of the digestive system	Abstract; short extraction
184	rayyan-865358275	LACTOCOCCUS FORMOSENSIS INHIBITS INTESTINAL SMOOTH MUSCLE MOVEMENT THROUGH TRANSGELIN IN FUNCTIONAL CONSTIPATION	2022	Gastroenterology	10.1016/S0016-5085(22)60394-9	included (conference abstract)	13 Diseases of the digestive system	Abstract; short extraction
185	rayyan-865363665	Dysbiosis upregulates serotonin transporter expression in the intestine and contributes to chronic constipation	2017	J. Dig. Dis.	10.1111/1751-2980.12518	included (conference abstract)	13 Diseases of the digestive system	Abstract; short extraction
186	rayyan-865364049	An altered gut-brain communication modulates neuro-inflammation in cirrhotic mice	2018	Hepatology	10.1002/hep.30256	included (conference abstract)	13 Diseases of the digestive system	Abstract; short extraction
187	rayyan-865358054	Infant gut microbiota-associated rat model for studying young infant gut microbiome	2021	J. Pediatr. Gastroenterol. Nutr.	10.1097/MPG.0000000000003177	included (conference abstract)	13 Diseases of the digestive system	Abstract; short extraction
188	rayyan-865358093	IN VIVO CHARACTERIZATION OF SER-301, AN INVESTIGATIONAL RATIONALLY-DESIGNED MICROBIOME THERAPEUTIC FOR PATIENTS WITH ACTIVE MILD-TO-MODERATE ULCERATIVE COLITIS	2021	Gastroenterology	10.1016/S0016-5085(21)01500-6	included (conference abstract)	13 Diseases of the digestive system	Abstract; short extraction
189	rayyan-865359408	2 EFFECTS OF AN IBD-ASSOCIATED MICROBIAL COMMUNITY STATE ON INTESTINAL INFLAMMATION IN HUMANIZED GNOTOBIOTIC MICE	2020	Gastroenterology	10.1053/j.gastro.2019.11.168	included (conference abstract) [additional report]		Additional report of included study
189	rayyan-865367462	EFFECTS OF AN IBD-ASSOCIATED MICROBIAL COMMUNITY STATE ON INTESTINAL INFLAMMATION IN HUMANIZED GNOTOBIOTIC MICE	2020	INFLAMMATORY BOWEL DISEASES	10.1093/ibd/zaa010.103	included (conference abstract)	13 Diseases of the digestive system	Abstract; short extraction
190	rayyan-865358259	IMMUNE AND NON IMMUNE CHANGES FOLLOWING FMT IN EXPERIMENTAL COLITIS: EMERGING PATHWAYS OF FMTDERIVED MUCOSAL HEALING	2022	Dig. Liver Dis.	10.1016/S1590-8658(22)00319-X	included (conference abstract)	13 Diseases of the digestive system	Abstract; short extraction
191	rayyan-865365167	Unraveling the functional role of dysbiosis in crohn's disease	2016	Inflammatory Bowel Dis.	10.1097/01.MIB.0000480309.65025.5a	included (conference abstract)	13 Diseases of the digestive system	Abstract; short extraction
192	rayyan-865364375	Identification of colitis-associated bacteria in intestine of inflammatory bowel disease patients	2018	J. Crohn's Colitis	10.1093/ecco-jcc/jjx180.245	included (conference abstract)	13 Diseases of the digestive system	Abstract; short extraction
193	rayyan-34397144	DIET-MICROBIOTA INTERACTIONS UNDERLIE SYMPTOMS in IBS	2018	Journal of the Canadian Association of Gastroenterology	10.1093/jcag/gwy008.301	included (conference abstract) [additional report]		Additional report of included study
193	rayyan-865363546	Diet-microbiota interactions underlie symptoms' generation in IBS	2017	Gastroenterology	10.1016/S0016-5085(17)30855-7	included (conference abstract)	13 Diseases of the digestive system	Abstract; short extraction
194	rayyan-865362365	Intestinal inflammation and irritable bowel syndrome: An unexpected role of the gut microbiota	2009	Gastroenterology	10.1016/S0016-5085(09)61882-5	included (conference abstract)	13 Diseases of the digestive system	Abstract; short extraction
195	rayyan-34397138	GUT MICROBIOTA-DIET INTERACTION ALTER INTESTINAL MAST CELL NUMBERS and DISTRIBUTION in the HUMANIZED IBS MOUSE MODEL	2018	Journal of the Canadian Association of Gastroenterology	10.1093/jcag/gwy009.020	included (conference abstract) [additional report]		Additional report of included study
195	rayyan-865364427	GUT MICROBIOTA-DIET INTERACTIONS IN A HUMANIZED MOUSE MODEL OF IBS: THE ROLE OF INTESTINAL MAST CELLS	2018	Gastroenterology	10.1016/S0016-5085(18)31018-7	included (conference abstract) [additional report]		Additional report of included study
195	rayyan-865358939	Microbiota-neuroimmune interactions in a humanized mouse model of IBS: The role of diet and mast cells	2019	Brain Behav. Immun.	10.1016/j.bbi.2018.11.220	included (conference abstract)	13 Diseases of the digestive system	Abstract; short extraction
196	rayyan-865365119	The intestinal microbiota of irritable bowel syndrome patients attenuates DSS-induced colitis	2016	Gastroenterology	10.1016/S0016-5085(16)30143-3	included (conference abstract)	13 Diseases of the digestive system	Abstract; short extraction
197	rayyan-34393762	Chronic Gut Inflammation and Dysbiosis in IBS: Unraveling Their Contribution to Atopic Dermatitis Progression	2024	International Journal of Molecular Sciences	10.3390/ijms25052753	included	13 Diseases of the digestive system	Full-text; short extraction
198	rayyan-865359176	Saccharomyces boulardii CNCM I-745 improves gut-brain axis dysfunction in a humanized mouse model of IBS with co-morbid anxiety	2020	United Eur. Gastroenterol. J.	10.1177/2050640620927345	included (conference abstract) [additional report]		Additional report of included study
198	rayyan-865359602	715 SACCHAROMYCES BOULARDII CNCM I-745 IMPROVES GUT-BRAIN AXIS DYSFUNCTION IN A HUMANIZED MOUSE MODEL OF IRRITABLE BOWEL SYNDROME WITH CO-MORBID ANXIETY	2020	Gastroenterology	10.1016/S0016-5085(20)31061-1	included (conference abstract)	13 Diseases of the digestive system	Abstract; short extraction
199	rayyan-865364418	GUT MICROBIOTA DEFINES HOST RESPONSES TO DIETARY FERMENTABLE CARBOHYDRATES IN IBS: THE ROLE OF BACTERIAL HISTAMINE	2018	Gastroenterology	10.1016/S0016-5085(18)32080-8	included (conference abstract)	13 Diseases of the digestive system	Abstract; short extraction
200	rayyan-865359367	Increased colonization of lactococcus lactis could prevent development of non-alcoholic fatty liver disease: Evidence from a human microbiotaassociated rodent model	2020	Hepatology	10.1002/hep.31579	included (conference abstract) [additional report]		Additional report of included study
200	rayyan-865359173	Increased abundance of lactococcus lactis as a fecal biomarker predicting development of non-alcoholic fatty liver disease after fecal microbiota transplantation in human microbiota-associated rodents	2020	United Eur. Gastroenterol. J.	10.1177/2050640620927345	included (conference abstract)	13 Diseases of the digestive system	Abstract; short extraction
201	rayyan-865357877	Gut microbial factors activate intrahepatic b cells to promote non-alcoholic steatohepatitis via innate and adaptive signaling	2021	Hepatology	10.1002/hep.32188	included (conference abstract)	13 Diseases of the digestive system	Abstract; short extraction
202	rayyan-865357866	Absence of fumaric acid as a fecal biomarker for non-alcoholic fatty liver disease	2021	Hepatology	10.1002/hep.32188	included (conference abstract)	13 Diseases of the digestive system	Abstract; short extraction
203	rayyan-34393812	Engraftment of aging-related human gut microbiota and the effect of a seven-species consortium in a pre-clinical model	2023	Gut Microbes	10.1080/19490976.2023.2282796	included	21 Symptoms, signs or clinical findings, not elsewhere classified	Full-text; short extraction
204	rayyan-865358380	The gut virome in non-alcoholic fatty liver disease: distinct changes in Phapecoctavirus composition in a human microbiota associated animal model	2022	J. Hepatol.	10.1016/S0168-8278(22)00728-0	included (conference abstract)	13 Diseases of the digestive system	Abstract; short extraction
205	rayyan-865358076	COMMENSAL MICROBIOTA PLAYS A CRITICAL ROLE IN REGULATION OF INTESTINAL PROTEOLYTIC ACTIVITY	2021	Gastroenterology	10.1016/S0016-5085(21)00925-2	included (conference abstract)	13 Diseases of the digestive system	Abstract; short extraction
206	rayyan-865359063	Gut microbes after bariatric surgery in humans improve glucose control in mice without fat loss	2019	Diabetes	10.2337/db19-2017-P	included (conference abstract)	13 Diseases of the digestive system	Abstract; short extraction
207	rayyan-34395681	A HIGH SALT DIET INCREASES ELASTOLYTIC ACTIVITY AND WORSENS COLITIS IN GNOTOBIOTIC MICE	2024	Journal of the Canadian Association of Gastroenterology	10.1093/jcag/gwad061.042	included (conference abstract) [additional report]		Additional report of included study
207	rayyan-34396641	A HIGH SALT DIET SYNERGIZES WITH UC MICROBIOTA TO INDUCE A PROINFLAMMATORY IMMUNE TONE IN IMMUNOCOMPETENT GNOTOBIOTIC MICE	2021	Journal of the Canadian Association of Gastroenterology	10.1093/jcag/gwab002.012	included (conference abstract) [additional report]		Additional report of included study
207	rayyan-865358095	PROINFLAMMATORY EFFECT OF HIGH SALT DIET AND UC MICROBIOTA IN GNOTOBIOTIC MICE	2021	Gastroenterology	10.1016/S0016-5085(21)02052-7	included (conference abstract)	13 Diseases of the digestive system	Abstract; short extraction
208	rayyan-865365342	Transplantation of dysbiotic microbiota derived from uc patients promotes a pro-inflammatory phenotype and increased susceptibility of gnotobiotic mice to colitis	2014	Gastroenterology	10.1016/S0016-5085(14)60081-0	included (conference abstract)	13 Diseases of the digestive system	Abstract; short extraction
209	rayyan-865365113	Using humanized germ-free mice to understand microbiome variation in IBD patients who respond to anti-TNF medications	2016	Gastroenterology	10.1016/S0016-5085(16)34284-6	included (conference abstract)	13 Diseases of the digestive system	Abstract; short extraction
210	rayyan-865363847	Intestinal microbiota contributes to individual susceptibility to alcoholic liver disease	2016	Gut	10.1136/gutjnl-2015-310585	included (full extraction)	13 Diseases of the digestive system	Full-text; detail extraction
211	rayyan-865360932	Gut microbiota promotes cholesterol gallstone formation by modulating bile acid composition and biliary cholesterol secretion	2022	Nature Communications	10.1038/s41467-021-27758-8	included (full extraction)	13 Diseases of the digestive system	Full-text; detail extraction
212	rayyan-865359789	The hypersensitivity to colonic distension of IBS patients can be transferred to rats through their fecal microbiota	2013	Neurogastroenterology & Motility	10.1111/nmo.12103	included (full extraction)	13 Diseases of the digestive system	Full-text; detail extraction
213	rayyan-865363656	Dysbiosis contributes to chronic constipation development via regulation of serotonin transporter in the intestine	2017	Scientific Reports	10.1038/s41598-017-10835-8	included (full extraction)	13 Diseases of the digestive system	Full-text; detail extraction
213	rayyan-865363552	Dysbiosis contributes to chronic constipation development via regulation of serotonin transporter in the intestine	2017	Gastroenterology	10.1016/S0016-5085(17)30525-5	included (conference abstract) [additional report]		Additional report of included study
214	rayyan-865363641	Mutual reinforcement of pathophysiological host-microbe interactions in intestinal stasis models	2017	Physiological Reports	10.14814/phy2.13182	included (full extraction)	13 Diseases of the digestive system	Full-text; detail extraction
215	rayyan-865359291	Increased Expression of Colonic Mucosal Melatonin in Patients with Irritable Bowel Syndrome Correlated with Gut Dysbiosis	2020	Genomics, Proteomics & Bioinformatics	10.1016/j.gpb.2020.06.013	included (full extraction)	13 Diseases of the digestive system	Full-text; detail extraction
215	rayyan-34396961	INCREASED EXPRESSION OF MELATONIN IN THE COLON OF PATIENTS WITH IRRITABLE BOWEL SYNDROME CORRELATES WITH GUT MICROBIAL DYSBIOSIS	2019	Gastroenterology	10.1016/S0016-5085(19)36835-0	included (conference abstract) [additional report]		Additional report of included study
215	rayyan-865358681	Some butyrate-producing clostridium cluster XIVa species may elevate melatonin expression via butyrate production	2019	J. Dig. Dis.	10.1111/1751-2980.12809	included (conference abstract) [additional report]		Additional report of included study
216	rayyan-865358907	Microbiotas from Humans with Inflammatory Bowel Disease Alter the Balance of Gut Th17 and RORγt + Regulatory T Cells and Exacerbate Colitis in Mice	2019	Immunity	10.1016/j.immuni.2018.12.015	included (full extraction)	13 Diseases of the digestive system	Full-text; detail extraction
216	rayyan-865364404	Inflammatory Bowel Disease-Associated Gut Microbiotas Impact Homeostatic and Pathogenic Intestinal Immune Responses in Gnotobiotic Mice	2018	Gastroenterology	10.1016/S0016-5085(18)32911-1	included (conference abstract) [additional report]		Additional report of included study
217	rayyan-865357709	Microbiota-Driven Activation of Intrahepatic B Cells Aggravates NASH Through Innate and Adaptive Signaling	2021	Hepatology	10.1002/hep.31755	included (full extraction)	13 Diseases of the digestive system	Full-text; detail extraction
218	rayyan-865369598	The Fecal Mycobiome in Non-alcoholic Fatty Liver Disease	2022	Journal of Hepatology	10.1016/j.jhep.2021.11.029	included (full extraction)	13 Diseases of the digestive system	Full-text; detail extraction
219	rayyan-865358184	Gut microbial β-glucuronidases regulate host luminal proteases and are depleted in irritable bowel syndrome	2022	Nature Microbiology	10.1038/s41564-022-01103-1	included (full extraction)	13 Diseases of the digestive system	Full-text; detail extraction
220	rayyan-865358560	Human Fecal Microbiota Transplantation Reduces the Susceptibility to Dextran Sulfate Sodium-Induced Germ-Free Mouse Colitis	2022	Frontiers in Immunology	10.3389/fimmu.2022.836542	included (full extraction)	13 Diseases of the digestive system	Full-text; detail extraction
221	rayyan-865357746	Colesevelam reduces ethanol-induced liver steatosis in humanized gnotobiotic mice	2021	Cells	10.3390/cells10061496	included	13 Diseases of the digestive system	Full-text; short extraction
222	rayyan-865358889	Bacteriophage targeting of gut bacterium attenuates alcoholic liver disease	2019	Nature	10.1038/s41586-019-1742-x	included	13 Diseases of the digestive system	Full-text; short extraction
223	rayyan-865357793	Microbiota tryptophan metabolism induces aryl hydrocarbon receptor activation and improves alcohol-induced liver injury	2021	Gut	10.1136/gutjnl-2020-321565	included	13 Diseases of the digestive system	Full-text; short extraction
224	rayyan-865363992	Gut microbial composition can differentially regulate bile acid synthesis in humanized mice	2017	Hepatol. Commun.	10.1002/hep4.1020	included	13 Diseases of the digestive system	Full-text; short extraction
225	rayyan-865359401	Neuroinflammation in Murine Cirrhosis Is Dependent on the Gut Microbiome and Is Attenuated by Fecal Transplant	2020	Hepatology	10.1002/hep.30827	included	13 Diseases of the digestive system	Full-text; short extraction
226	rayyan-865363627	Potential role of fecal microbiota from patients with slow transit constipation in the regulation of gastrointestinal motility	2017	Sci Rep	10.1038/s41598-017-00612-y	included	13 Diseases of the digestive system	Full-text; short extraction
227	rayyan-865370922	Infants born to mothers with IBD present with altered gut microbiome that transfers abnormalities of the adaptive immune system to germ-free mice.	2020	Gut	10.1136/gutjnl-2018-317855	included	13 Diseases of the digestive system	Full-text; short extraction
228	rayyan-865370556	Parasutterella, in association with irritable bowel syndrome and intestinal chronic inflammation.	2018	J Gastroenterol Hepatol	10.1111/jgh.14281	included	13 Diseases of the digestive system	Full-text; short extraction
229	rayyan-865358119	Berberine alleviates visceral hypersensitivity in rats by altering gut microbiome and suppressing spinal microglial activation	2021	Acta Pharmacol. Sin.	10.1038/s41401-020-00601-4	included	13 Diseases of the digestive system	Full-text; short extraction
229	rayyan-865358919	FECAL MICROBIOTA FROM IBS PATIENT INDUCES MICROGLIA ACTIVATION IN GERM-FREE RATS WHICH IS RESTORED BY BERBERINE TREATMENT	2019	Gastroenterology	10.1016/S0016-5085(19)37284-1	included (conference abstract) [additional report]		Additional report of included study
229	rayyan-865364405	Berberine Prevents Visceral Hyperalgesia in Both Dysbiosis and Stress Induced IBS Rats by Modulating Gut Microbiota and its Related Metabolites	2018	Gastroenterology	10.1016/S0016-5085(18)32304-7	included (conference abstract) [additional report]		Additional report of included study
230	rayyan-865360601	Fecal Microbiota of Diarrhea-Predominant Irritable Bowel Syndrome Patients Causes Hepatic Inflammation of Germ-Free Rats and Berberine Reverses It Partially	2019	BioMed Res. Int.	10.1155/2019/4530203	included	13 Diseases of the digestive system	Full-text; short extraction
230	rayyan-865364423	BERBERINE PARTIALLY REVISED THE EFFECTS OF IBS-D PATIENT'S FECAL MICROBIOTA INDUCED HEPATIC INFLAMMATION IN GERM-FREE RATS	2018	Gastroenterology	10.1016/S0016-5085(18)33745-4	included (conference abstract) [additional report]		Additional report of included study
231	rayyan-865363639	Transplantation of fecal microbiota from patients with irritable bowel syndrome alters gut function and behavior in recipient mice	2017	Sci. Transl. Med.	10.1126/scitranslmed.aaf6397	included	13 Diseases of the digestive system	Full-text; short extraction
231	rayyan-865364994	Functional impact of IBS-D microbiota on the gut-brain axis	2015	Brain Behav. Immun.	10.1016/j.bbi.2015.06.156	included (conference abstract) [additional report]		Additional report of included study
231	rayyan-865365318	The adoptive transfer of anxiety and gut dysfunction from IBS patients to axenic mice through microbiota transplantation	2014	Gastroenterology	10.1016/S0016-5085(14)63073-0	included (conference abstract) [additional report]		Additional report of included study
232	rayyan-865359491	A Clostridia-rich microbiota enhances bile acid excretion in diarrhea-predominant irritable bowel syndrome	2020	J. Clin. Invest.	10.1172/JCI130976	included	13 Diseases of the digestive system	Full-text; short extraction
232	rayyan-34396898	A clostridia-rich enterotype contributes to increased excretion of bile acids in diarrheapredominant irritable bowel syndrome	2019	Gut	10.1136/gutjnl-2019-IDDFabstracts.34	included (conference abstract) [additional report]		Additional report of included study
232	rayyan-34396957	ALTERED GUT MICROBIOTA INDUCE THE INCREASED EXCRETION OF BILE ACIDS IN PATIENTS WITH DIARRHEA-PREDOMINANT IRRITABLE BOWEL SYNDROME	2019	Gastroenterology	10.1016/S0016-5085(19)37287-7	included (conference abstract) [additional report]		Additional report of included study
233	rayyan-865357905	Chronic liver disease enables gut Enterococcus faecalis colonization to promote liver carcinogenesis	2021	Nature Cancer	10.1038/s43018-021-00251-3	included	13 Diseases of the digestive system	Full-text; short extraction
234	rayyan-865363879	Functional Characterization of Inflammatory Bowel Disease-Associated Gut Dysbiosis in Gnotobiotic Mice	2016	Cell. Mol. Gastroenterol. Hepatol.	10.1016/j.jcmgh.2016.02.003	included	13 Diseases of the digestive system	Full-text; short extraction
234	rayyan-865365111	Inflammatory bowel disease-associated gut dysbiosis impacts the host physiology and colitis in gnotobiotic mice	2016	Gastroenterology	10.1016/S0016-5085(16)31997-7	included (conference abstract) [additional report]		Additional report of included study
235	rayyan-865370783	Intestinal Epithelial Cells Respond to Chronic Inflammation and Dysbiosis by Synthesizing H2O2.	2019	Front Physiol	10.3389/fphys.2019.01484	included	13 Diseases of the digestive system	Full-text; short extraction
235	rayyan-865358993	DYSREGULATION OF EPITHELIAL TLR4 SELECTS FOR DYSBIOTIC MICROBIOTA THAT INCREASES SUSCEPTIBILITY TO TUMORIGENESIS	2019	Gastroenterology	10.1016/S0016-5085(19)37118-5	included (conference abstract) [additional report]		Additional report of included study
236	rayyan-865371080	The Crohn's disease polymorphism, ATG16L1 T300A, alters the gut microbiota and enhances the local Th1/Th17 response.	2019	elife	10.7554/eLife.39982	included	13 Diseases of the digestive system	Full-text; short extraction
237	rayyan-865359397	Human Gut Microbiome Transplantation in Ileitis Prone Mice: A Tool for the Functional Characterization of the Microbiota in Inflammatory Bowel Disease Patients	2020	Inflammatory Bowel Dis.	10.1093/ibd/izz242	included	13 Diseases of the digestive system	Full-text; short extraction
237	rayyan-865363617	Functional characterization of a humanized fecal microbiota transplantation (FMT) model in gnotobiotic SAMP1/yitfc mice: A validation study	2017	Gastroenterology	10.1016/S0016-5085(17)33344-9	included (conference abstract) [additional report]		Additional report of included study
237	rayyan-865364266	A human-associated fecal transplantation mouse model to study the functionality of the gut microbiome	2018	Gastroenterology	10.1053/j.gastro.2017.11.036	included (conference abstract) [additional report]		Additional report of included study
238	rayyan-865357876	Dysregulation of ILC3s unleashes progression and immunotherapy resistance in colon cancer	2021	Cell	10.1016/j.cell.2021.07.029	included	13 Diseases of the digestive system	Full-text; short extraction
239	rayyan-865357909	The emulsifier carboxymethylcellulose induces more aggressive colitis in humanized mice with inflammatory bowel disease microbiota than polysorbate-80	2021	Nutrients	10.3390/nu13103565	included	13 Diseases of the digestive system	Full-text; short extraction
240	rayyan-865358151	Saccharomyces boulardii CNCM I-745 modulates the microbiotaâ€“gutâ€“brain axis in a humanized mouse model of Irritable Bowel Syndrome	2021	Neurogastroenterol. Motil.	10.1111/nmo.13985	included	13 Diseases of the digestive system	Full-text; short extraction
240	rayyan-34396781	SACCHAROMYCES BOULARDII CNCM I-745 IMPROVES ANXIETY-LIKE BEHAVIOR AND RESCUES DYSMOTILITY IN A HUMANIZED MOUSE MODEL OF IRRITABLE BOWEL SYNDROME WITH CO-MORBID ANXIETY	2020	Journal of the Canadian Association of Gastroenterology	10.1093/jcag/gwz047.052	included (conference abstract) [additional report]		Additional report of included study
241	rayyan-865358350	Histamine production by the gut microbiota induces visceral hyperalgesia through histamine 4 receptor signaling in mice	2022	Sci Transl Med	10.1126/scitranslmed.abj1895	included	13 Diseases of the digestive system	Full-text; short extraction
242	rayyan-865359855	Rifaximin Exerts Beneficial Effects Independent of its Ability to Alter Microbiota Composition.	2016	Clin Transl Gastroenterol	10.1038/ctg.2016.44	included	13 Diseases of the digestive system	Full-text; short extraction
243	rayyan-865369519	Fecal Microbiota Transplant from Human to Mice Gives Insights into the Role of the Gut Microbiota in Non-Alcoholic Fatty Liver Disease (NAFLD).	2021	Microorganisms	10.3390/microorganisms9010199	included	13 Diseases of the digestive system	Full-text; short extraction
244	rayyan-865369430	Activation of the gut microbiota-kynurenine-liver axis contributes to the development of nonalcoholic hepatic steatosis in nondiabetic adults.	2021	Aging (Albany NY)	10.18632/aging.203460	included	13 Diseases of the digestive system	Full-text; short extraction
245	rayyan-865370437	Nonalcoholic Fatty Liver Disease Is Exacerbated in High-Fat Diet-Fed Gnotobiotic Mice by Colonization with the Gut Microbiota from Patients with Nonalcoholic Steatohepatitis.	2017	Nutrients	10.3390/nu9111220	included	13 Diseases of the digestive system	Full-text; short extraction
246	rayyan-865358813	Serine proteases as luminal mediators of intestinal barrier dysfunction and symptom severity in IBS	2020	Gut	10.1136/gutjnl-2018-317416	included	13 Diseases of the digestive system	Full-text; short extraction
247	rayyan-865370690	Microbiota Is Involved in Post-resection Adaptation in Humans with Short Bowel Syndrome.	2017	Front Physiol	10.3389/fphys.2017.00224	included	13 Diseases of the digestive system	Full-text; short extraction
248	rayyan-865359813	Development of gut inflammation in mice colonized with mucosa-associated bacteria from patients with ulcerative colitis.	2015	Gut Pathog	10.1186/s13099-015-0080-2	included	13 Diseases of the digestive system	Full-text; short extraction
249	rayyan-865358343	Microbiota from patients with ulcerative colitis promote colorectal carcinogenesis in mice	2022	Nutrition	10.1016/j.nut.2022.111712	included	13 Diseases of the digestive system	Full-text; short extraction
250	rayyan-865357860	Bifidobacterium infantis Maintains Genome Stability in Ulcerative Colitis via Regulating Anaphase-Promoting Complex Subunit 7	2021	Front. Microbiol.	10.3389/fmicb.2021.761113	included	13 Diseases of the digestive system	Full-text; short extraction
251	rayyan-865365425	Ecobiotherapy rich in firmicutes decreases susceptibility to colitis in a humanized gnotobiotic mouse model	2015	Inflammatory Bowel Dis.	10.1097/MIB.0000000000000422	included	13 Diseases of the digestive system	Full-text; short extraction
252	rayyan-865358557	Multi-omics analyses of the ulcerative colitis gut microbiome link Bacteroides vulgatus proteases with disease severity	2022	Nat. Microbiol.	10.1038/s41564-021-01050-3	included	13 Diseases of the digestive system	Full-text; short extraction
253	rayyan-865365531	Gut pathobionts underlie intestinal barrier dysfunction and liver T helper 17 cell immune response in primary sclerosing cholangitis	2019	Nature Microbiology	10.1038/s41564-018-0333-1	included	13 Diseases of the digestive system	Full-text; short extraction
253	rayyan-865359001	Gut pathobionts underlie intestinal barrier dysfunction and liver Th17 immune response in primary sclerosing cholangitis	2019	J. Hepatol.	10.1016/S0168-8278(19)30200-4	included (conference abstract) [additional report]		Additional report of included study
254	rayyan-865373087	The Host-Microbiome Response to Hyperbaric Oxygen Therapy in Ulcerative Colitis Patients	2022	Cellular and Molecular Gastroenterology and Hepatology	10.1016/j.jcmgh.2022.03.008	included	13 Diseases of the digestive system	Full-text; short extraction
254	rayyan-34396489	Ulcerative Colitis Host-Microbiome Response to Hyperbaric Oxygen Therapy	2022	medRxiv	10.1101/2022.01.14.22269325	included [full-text additional report]		Additional report of included study
255	rayyan-865358337	Transplantation of bacteriophages from ulcerative colitis patients shifts the gut bacteriome and exacerbates the severity of DSS colitis	2022	Microbiome	10.1186/s40168-022-01275-2	included	13 Diseases of the digestive system	Full-text; short extraction
256	rayyan-865369646	Novel Fecal Biomarkers That Precede Clinical Diagnosis of Ulcerative Colitis.	2021	Gastroenterology	10.1053/j.gastro.2020.12.004	included	13 Diseases of the digestive system	Full-text; short extraction
257	rayyan-865357998	Gut and Cutaneous Microbiome Featuring Abundance of Lactobacillus reuteri Protected Against Psoriasis-Like Inflammation in Mice	2021	Journal of Inflammation Research	10.2147/JIR.S337031	included (full extraction)	14 Diseases of the skin	Full-text; detail extraction
258	rayyan-865370101	Involvement of Gut Microbiota in the Development of Psoriasis Vulgaris.	2021	Front. nutr.	10.3389/fnut.2021.761978	included	14 Diseases of the skin	Full-text; short extraction
259	rayyan-865359081	Osteoarthritis induced by meniscal/ligamentous injury is aggravated after metabolic syndrome fecal sample transplantation in germ-free mice	2019	Osteoarthritis Cartilage	10.1016/j.joca.2019.02.071	included (conference abstract)	15 Diseases of the musculoskeletal system or connective tissue	Abstract; short extraction
260	rayyan-865358710	Perturbation of the human gut microbiome by methotrexate contributes to the resolution of inflammation and autoimmune disease	2019	Arthritis Rheum.	10.1002/art.41108	included (conference abstract)	15 Diseases of the musculoskeletal system or connective tissue	Abstract; short extraction
261	rayyan-865359514	Gut microbiota dysbiosis in the high-risk individual for RA triggers the mucosal immunity perturbation and promotes rheumatoid arthritis development	2020	Ann. Rheum. Dis.	10.1136/annrheumdis-2020-eular.5234	included (conference abstract)	15 Diseases of the musculoskeletal system or connective tissue	Abstract; short extraction
262	rayyan-865370940	Akkermansia muciniphila is permissive to arthritis in the K/BxN mouse model of arthritis	2019	Genes & Immunity	10.1038/s41435-018-0024-1	included (full extraction)	15 Diseases of the musculoskeletal system or connective tissue	Full-text; detail extraction
262	rayyan-865363533	Akkermansia muciniphila may be permissive to arthritis in the K/BxN mouse model of arthritis	2017	Arthritis Rheum.	10.1002/art.v69.S4	included (conference abstract) [additional report]		Additional report of included study
263	rayyan-865358556	Association of Increased Serum Lipopolysaccharide, But Not Microbial Dysbiosis, With Obesity-Related Osteoarthritis	2022	Arthritis & Rheumatology	10.1002/art.41955	included (full extraction)	15 Diseases of the musculoskeletal system or connective tissue	Full-text; detail extraction
264	rayyan-865359614	Faecal microbiota transplantation from metabolically compromised human donors accelerates osteoarthritis in mice	2020	Ann. Rheum. Dis.	10.1136/annrheumdis-2019-216471	included	15 Diseases of the musculoskeletal system or connective tissue	Full-text; short extraction
265	rayyan-865360294	Dysbiosis Contributes to Arthritis Development via Activation of Autoreactive T Cells in the Intestine.	2016	Arthritis rheumatol.	10.1002/art.39783	included	15 Diseases of the musculoskeletal system or connective tissue	Full-text; short extraction
266	rayyan-865358330	Fecal microbiota transplantation from patients with rheumatoid arthritis causes depression-like behaviors in mice through abnormal T cells activation	2022	Transl. Psychiatry	10.1038/s41398-022-01993-z	included	15 Diseases of the musculoskeletal system or connective tissue	Full-text; short extraction
267	rayyan-865371013	Aberrant gut microbiota alters host metabolome and impacts renal failure in humans and rodents	2020	Gut	10.1136/gutjnl-2019-319766	included (full extraction)	16 Diseases of the genitourinary system	Full-text; detail extraction
268	rayyan-865371241	Quantitative reduction in short-chain fatty acids, especially butyrate, contributes to the progression of chronic kidney disease.	2019	Clin Sci (Colch)	10.1042/CS20190171	included	16 Diseases of the genitourinary system	Full-text; short extraction
268	rayyan-34396820	Quantitative reduction of short-chain fatty acids, especially butyrate, contributes to the progression of chronic kidney disease	2019	Journal of Gastroenterology and Hepatology	10.1111/jgh.14879	included (conference abstract) [additional report]		Additional report of included study
269	rayyan-865359219	Changes in the intestinal microbiota in patients with stage 5 chronic kidney disease on a low-protein diet and the effects of human to rat fecal microbiota transplantation	2020	Med. Sci. Monit.	10.12659/MSM.921557	included	16 Diseases of the genitourinary system	Full-text; short extraction
270	rayyan-865363563	Impaired renal function and dysbiosis of gut microbiota contribute to increased trimethylamine-N-oxide in chronic kidney disease patients	2017	Sci Rep	10.1038/s41598-017-01387-y	included	16 Diseases of the genitourinary system	Full-text; short extraction
271	rayyan-865357898	Fecal Microbiota Transplantation Modulates Renal Phenotype in the Humanized Mouse Model of IgA Nephropathy	2021	Front. Immunol.	10.3389/fimmu.2021.694787	included	16 Diseases of the genitourinary system	Full-text; short extraction
271	rayyan-865365146	Putative role of microbiota in the progression of IgA nephropathy	2016	Nephrol. Dial. Transplant.	10.1093/ndt/gfw139.03	included (conference abstract) [additional report]		Additional report of included study
272	rayyan-865358291	Gut Microbiome Analysis Can Be Used as a Noninvasive Diagnostic Tool and Plays an Essential Role in the Onset of Membranous Nephropathy	2022	Adv Sci (Weinh)	10.1002/advs.202201581	included	16 Diseases of the genitourinary system	Full-text; short extraction
273	rayyan-865371250	Gut microbiota from high-risk men who have sex with men drive immune activation in gnotobiotic mice and in vitro HIV infection	2019	PLoS Pathog	10.1371/journal.ppat.1007611	included	17 Conditions related to sexual health	Full-text; short extraction
274	rayyan-865359266	Perturbations of gut microbiota in gestational diabetes mellitus patients induce hyperglycemia in germ-free mice;	2020	Journal of Developmental Origins of Health and Disease	10.1017/S2040174420000768	included (full extraction)	18 Pregnancy, childbirth or the puerperium	Full-text; detail extraction
274	rayyan-865369860	Gut microbiota in women with gestational diabetes mellitus has potential impact on metabolism in pregnant mice and their offspring	2022	Frontiers in Microbiology	10.3389/fmicb.2022.870422	included [full-text additional report]		Additional report of included study
275	rayyan-865359413	Gut dysbiosis induces the development of pre-eclampsia through bacterial translocation	2020	Gut	10.1136/gutjnl-2019-319101	included	18 Pregnancy, childbirth or the puerperium	Full-text; short extraction
276	rayyan-865358292	Gut Dysbiosis Promotes Preeclampsia by Regulating Macrophages and Trophoblasts	2022	Circ Res	10.1161/CIRCRESAHA.122.320771	included	18 Pregnancy, childbirth or the puerperium	Full-text; short extraction
277	rayyan-865359653	Host remodeling of the gut microbiome and metabolic changes during pregnancy.	2012	Cell	10.1016/j.cell.2012.07.008	included	18 Pregnancy, childbirth or the puerperium	Full-text; short extraction
278	rayyan-865358499	Colonization of fecal microbiota from patients with neonatal necrotizing enterocolitis exacerbates intestinal injury in germfree mice subjected to necrotizing enterocolitis-induction protocol via alterations in butyrate and regulatory T cells	2021	J. Transl. Med.	10.1186/s12967-021-03109-5	included	19 Certain conditions originating in the perinatal period	Full-text; short extraction
279	rayyan-865365390	Transcriptional modulation of intestinal innate defense/inflammation genes by preterm infant microbiota in a humanized gnotobiotic mouse model	2015	PLoS ONE	10.1371/journal.pone.0124504	included	19 Certain conditions originating in the perinatal period	Full-text; short extraction
280	rayyan-865357855	Preterm infant meconium microbiota transplant induces growth failure, inflammatory activation, and metabolic disturbances in germ-free mice	2021	Cell Rep Med	10.1016/j.xcrm.2021.100447	included	19 Certain conditions originating in the perinatal period	Full-text; short extraction
281	rayyan-865370849	Gut microbiota of obese subjects with Prader-Willi syndrome is linked to metabolic health.	2020	Gut	10.1136/gutjnl-2019-319322	included	20 Developmental anomalies	Full-text; short extraction
282	rayyan-865370588	Genetically Obese Human Gut Microbiota Induces Liver Steatosis in Germ-Free Mice Fed on Normal Diet.	2018	Front Microbiol	10.3389/fmicb.2018.01602	included	20 Developmental anomalies	Full-text; short extraction
283	rayyan-865358842	Muscle strength is increased in mice that are colonized with microbiota from high-functioning older adults	2019	Experimental Gerontology	10.1016/j.exger.2019.110722	included (full extraction)	21 Symptoms, signs or clinical findings, not elsewhere classified	Full-text; detail extraction
284	rayyan-865359136	Prebiotic supplementation in frail older people affects specific gut microbiota taxa but not global diversity	2019	Microbiome	10.1186/s40168-019-0654-1	included	21 Symptoms, signs or clinical findings, not elsewhere classified	Full-text; short extraction
285	rayyan-865358248	Predictive and Preventive Potential of Preoperative Gut Microbiota in Chronic Postoperative Pain in Breast Cancer Survivors	2022	Anesthesia & Analgesia	10.1213/ANE.0000000000005713	included (full extraction)	21 Symptoms, signs or clinical findings, not elsewhere classified	Full-text; detail extraction
286	rayyan-865358459	Gut microbiota from nCAL patients promotes colon anastomotic healing by inducing collagen synthesis in epithelial cells	2022	J. Gastroenterol. Hepatol.	10.1111/jgh.15946	included	22 Injury, poisoning or certain other consequences of external causes	Full-text; short extraction
287	rayyan-865358267	ESTABLISHMENT OF A NOVEL HUMANIZED MOUSE MODEL OF GULF WAR ILLNESS	2022	Gastroenterology	10.1016/S0016-5085(22)62373-4	included (conference abstract)	24 Factors influencing health status or contact with health services	Abstract; short extraction
288	rayyan-865358584	Preoperative fasting confers protection against intestinal ischaemia/ reperfusion injury by modulating gut microbiota and their metabolites in a mouse model	2022	British Journal of Anaesthesia	10.1016/j.bja.2021.11.025	included (full extraction)	24 Factors influencing health status or contact with health services	Full-text; detail extraction
289	rayyan-865369661	Biogeography of the Relationship between the Child Gut Microbiome and Innate Immune System.	2021	mBio	10.1128/mBio.03079-20	included	24 Factors influencing health status or contact with health services	Full-text; short extraction
290	rayyan-865357710	Geographic differences in gut microbiota composition impact susceptibility to enteric infection	2021	Cell Rep.	10.1016/j.celrep.2021.109457	included	24 Factors influencing health status or contact with health services	Full-text; short extraction
291	rayyan-865368006	The East Asian gut microbiome is distinct from colocalized White subjects and connected to metabolic health	2021	ELIFE	10.7554/eLife.70349	included	24 Factors influencing health status or contact with health services	Full-text; short extraction
292	rayyan-865358503	Neonatal antibiotic exposure impairs child growth during the first six years of life by perturbing intestinal microbial colonization	2021	Nat. Commun.	10.1038/s41467-020-20495-4	included	24 Factors influencing health status or contact with health services	Full-text; short extraction
293	rayyan-865364180	Amish (rural) vs. Non-amish (urban) infant fecal microbiotas are highly diverse and their transplantation lead to differences in mucosal immune maturation in a humanized germfree piglet model	2019	Front. Immunol.	10.3389/fimmu.2019.01509	included	24 Factors influencing health status or contact with health services	Full-text; short extraction
294	rayyan-865358306	Gut microbiota induces DNA methylation via SCFAs predisposing obesity-prone individuals to diabetes	2022	Pharmacol. Res.	10.1016/j.phrs.2022.106355	included	26 Supplementary Chapter Traditional Medicine Conditions (Traditional medicine patterns)	Full-text; short extraction
295	rayyan-865367023	Differential Response to Anticoagulation in Germ-Free Swiss Webster Mice Conventionalized With Fecal Transplantation From Human Donors Requiring Varying Doses of Warfarin	2014	GASTROENTEROLOGY	10.1016/S0016-5085(14)61969-7	included (conference abstract)	Other	Abstract; short extraction
296	rayyan-865370278	The Low-density Lipoprotein Receptor-related Protein 6 Pathway in the Treatment of Intestinal Barrier Dysfunction Induced by Hypoxia and Intestinal Microbiota through the Wnt/beta-catenin Pathway.	2022	Int J Biol Sci	10.7150/ijbs.72283	included	Other	Full-text; short extraction
297	rayyan-34394524	Gut bacterial ClpB-like gene function is associated with decreased body weight and a characteristic microbiota profile	2020	MICROBIOME	10.1186/s40168-020-00837-6	included	05 Endocrine, nutritional or metabolic diseases	Full-text; short extraction
298	rayyan-34394536	Metformin Regulates Gut Microbiota Abundance to Suppress M2 Skewing of Macrophages and Colorectal Tumorigenesis in Mice	2023	JOURNAL OF MICROBIOLOGY	10.1007/s12275-022-00010-8	included	02 Neoplasms	Full-text; short extraction
299	rayyan-34393783	Transplant of microbiota from Crohnâ€™s disease patients to germ-free mice results in colitis	2024	Gut Microbes	10.1080/19490976.2024.2333483	included	13 Diseases of the digestive system	Full-text; short extraction
300	rayyan-34395169	Fecal microbiota transplantation of patients with anorexia nervosa did not alter flexible behavior in rats.	2024	The International journal of eating disorders	10.1002/eat.24231	included	06 Mental, behavioural or neurodevelopmental disorders	Full-text; short extraction
301	rayyan-34397737	Intestinal dysbiosis explains inter-individual differences in susceptibility to alcoholic liver disease	2014	Journal of Hepatology	10.1016/S0168-8278(14)60148-3	included (conference abstract)	13 Diseases of the digestive system	Abstract; short extraction
302	rayyan-34397341	Altering the gut microbiota to improve responses to immune checkpoint blockade	2017	Journal of Translational Medicine	10.1186/s12967-016-1095-2	included (conference abstract)	02 Neoplasms	Abstract; short extraction
303	rayyan-34397381	Inflammatory and carcinogenic features of gut microbiota in hepatocellular carcinoma patients	2016	Hepatology		included (conference abstract)	02 Neoplasms	Abstract; short extraction
304	rayyan-34397546	Exploration of cancer-prone gut microbiota in chronic hepatitis C patients	2015	Hepatology	10.1002/hep.28212	included (conference abstract)	02 Neoplasms	Abstract; short extraction
305	rayyan-34393562	The fecal microbiota from children with autism impact gut metabolism and learning and memory abilities of honeybees	2023	FRONTIERS IN MICROBIOLOGY	10.3389/fmicb.2023.1278162	included	06 Mental, behavioural or neurodevelopmental disorders	Full-text; short extraction
306	rayyan-34393563	Human Alcohol-Microbiota Mice have Increased Susceptibility to Bacterial Pneumonia	2023	CELLS	10.3390/cells12182267	included	06 Mental, behavioural or neurodevelopmental disorders	Full-text; short extraction
307	rayyan-34393565	Assessment of the Inflammatory Effects of Gut Microbiota from Human Twins Discordant for Ulcerative Colitis on Germ-free Mice	2024	COMPARATIVE MEDICINE	10.30802/AALAS-CM-23-000065	included	13 Diseases of the digestive system	Full-text; short extraction
308	rayyan-34393571	The gut microbiota from maintenance hemodialysis patients with sarcopenia influences muscle function in mice	2023	FRONTIERS IN CELLULAR AND INFECTION MICROBIOLOGY	10.3389/fcimb.2023.1225991	included	16 Diseases of the genitourinary system	Full-text; short extraction
309	rayyan-34393579	Industrialized human gut microbiota increases CD8+T cells and mucus thickness in humanized mouse gut	2023	GUT MICROBES	10.1080/19490976.2023.2266627	included	24 Factors influencing health status or contact with health services	Full-text; short extraction
310	rayyan-34398497	Dysbiosis of gut microbiome contributes to glaucoma pathogenesis	2022	MedComm - Future Medicine	10.1002/mef2.28	included	09 Diseases of the visual system	Full-text; short extraction
311	rayyan-34396418	Gut microbiome-midbrain mitochondria axis in gut-first PD	2022	European Journal of Clinical Investigation	10.1111/eci.13796	included (conference abstract)	08 Diseases of the nervous system	Abstract; short extraction
312	rayyan-34396426	Fecal microbiota transplantation followed by anti-PD-1 treatment in patients with advanced melanoma.	2022	Journal of Clinical Oncology	10.1200/JCO.2022.40.16_suppl.9533	included (conference abstract)	02 Neoplasms	Abstract; short extraction
313	rayyan-34397305	Stools from colorectal cancer patients promote intestinal carcinogenesis in animal models through inducing Th17-mediated inflammation	2017	Gastroenterology	10.1016/S0016-5085(17)33429-7	included (conference abstract)	02 Neoplasms	Abstract; short extraction
314	rayyan-34397393	The analysis of severity of arthritis in the intestinal microbiota-humanized mice	2016	Arthritis and Rheumatology	10.1002/art.39977	included (conference abstract)	15 Diseases of the musculoskeletal system or connective tissue	Abstract; short extraction
315	rayyan-34393035	Ligature-Induced Periodontitis Drives Colorectal Cancer: An Experimental Model in Mice	2023	JOURNAL OF DENTAL RESEARCH	10.1177/00220345231158269	included	13 Diseases of the digestive system	Full-text; short extraction
315	rayyan-34396108	LIGATURE-INDUCED PERIODONTITIS DRIVES COLORECTAL CANCER VIA PERIODONTAL MICROBIOTA DYSBIOSIS AND AN IMPAIRED ADAPTIVE IMMUNE RESPONSE: AN EXPERIMENTAL MODEL IN MICE	2023	Gastroenterology	10.1016/S0016-5085(23)03843-X	included (conference abstract) [additional report]		Additional report of included study
316	rayyan-34396109	MICROBIOME AVATAR COLITIS MOUSE MODEL - A TRANSLATIONAL TOOL FOR IN VIVO CHARACTERIZATION OF HETEROGENEITY IN STOOL SAMPLES FROM PATIENTS WITH INFLAMMATORY BOWEL DISEASE (IBD)	2023	Gastroenterology	10.1016/S0016-5085(23)03119-0	included (conference abstract)	13 Diseases of the digestive system	Abstract; short extraction
317	rayyan-34396019	Microbiome-based precision medicine approaches in inflammatory bowel disease	2023	Zeitschrift fur Gastroenterologie	10.1055/s-0043-1771755	included (conference abstract)	13 Diseases of the digestive system	Abstract; short extraction
318	rayyan-34396052	MODULATING THE GUT MICROBIOTA ALTERS THE GUT-LIVER IMMUNE ENVIRONMENT IN A PRECLINICAL MODEL OF HCC	2023	Gut	10.1136/gutjnl-2023-IDDF.6	included (conference abstract) [additional report]		Additional report of included study
318	rayyan-34396375	Effect of gut influence on the immune environment in preclinical hepatocellular carcinoma	2022	Journal of Gastroenterology and Hepatology	10.1111/jgh.15950	included (conference abstract) [additional report]		Additional report of included study
318	rayyan-34396367	EFFECT OF GUT INFLUENCE ON THE IMMUNE ENVIRONMENT IN PRE-CLINICAL HCC	2022	Gut	10.1136/gutjnl-2022-IDDF.6	included (conference abstract)	02 Neoplasms	Abstract; short extraction
319	Added_manually_2	The fungal intestinal microbiota predict the development of bronchopulmonary dysplasia in very low birthweight newborns	2023	medrxiv.org	10.1101/2023.05.29.23290625	included	12 Diseases of the respiratory system	Full-text; short extraction
319	rayyan-34396124	The Fungal Intestinal Microbiota Predict the Development of Bronchopulmonary Dysplasia in Very Low Birthweight Newborns	2023	American Journal of Respiratory and Critical Care Medicine	10.1164/ajrccm-conference.2023.207.1_MeetingAbstracts.A4223	included (conference abstract) [additional report]		Additional report of included study
320	rayyan-34393854	Infant gut microbiota contributes to cognitive performance in mice	2023	Cell Host and Microbe	10.1016/j.chom.2023.11.004	included	06 Mental, behavioural or neurodevelopmental disorders	Full-text; short extraction
320	rayyan-34395981	GUT MICROBIOTA CONTRIBUTES TO COGNITIVE PERFORMANCE IN INFANTS	2023	IBRO Neuroscience Reports	10.1016/j.ibneur.2023.08.1703	included (conference abstract) [additional report]		Additional report of included study
321	rayyan-34395943	THE GUT MICROBIOTA OF BRAIN TUMOR PATIENTS CAN IMPACT IMMUNOTHERAPY EFFICACY IN A PRECLINICAL MODEL OF GLIOMA	2023	Neuro-Oncology	10.1093/neuonc/noad179.1157	included (conference abstract)	02 Neoplasms	Abstract; short extraction
322	rayyan-34395951	THE USE OF FECAL FILTRATE TRANSPLANT TO ENHANCE RESPONSE TO IMMUNE CHECKPOINT BLOCKADE	2023	Journal for ImmunoTherapy of Cancer	10.1136/jitc-2023-SITC2023.1328	included (conference abstract)	02 Neoplasms	Abstract; short extraction
323	rayyan-34395960	Gut microbiota promotes pain in fibromyalgia	2023	bioRxiv	10.1101/2023.10.24.563794	included	21 Symptoms, signs or clinical findings, not elsewhere classified	Full-text; short extraction
324	rayyan-34395965	Investigating the Rescue Potential of Fecal Microbiota Transplants in Anorexia Nervosa using Antibiotic-treated Mice in a Split Group CrossOver Study	2023	bioRxiv	10.1101/2023.10.05.561007	included	06 Mental, behavioural or neurodevelopmental disorders	Full-text; short extraction
325	rayyan-34396064	Fecal microbial SN-38G metabotypes in colorectal cancer patients are associated with irinotecan-induced delayed diarrhea	2023	Journal of Pharmacology and Experimental Therapeutics	10.1124/jpet.122.221890	included (conference abstract)	02 Neoplasms	Abstract; short extraction
326	rayyan-34392978	Attenuation of allergen-specific immunotherapy for atopic dermatitis by ectopic colonization of <i>Brevundimonas vesicularis</i> in the intestine	2023	CELL REPORTS MEDICINE	10.1016/j.xcrm.2023.101340	included	14 Diseases of the skin	Full-text; short extraction
326	rayyan-34396075	940 Ectopic colonization of oral bacteria in the intestine conditions the efficacy of allergen immunotherapy in atopic dermatitis	2023	Journal of Investigative Dermatology	10.1016/j.jid.2023.03.951	included (conference abstract) [additional report]		Additional report of included study
327	rayyan-34396078	AUTOLOGOUS STEM CELL TRANSPLANT MAY â€śRESETâ€ť NOT ONLY THE IMMUNE SYSTEM BUT MICROBIOME STRUCTURE AND FUNCTION IN PATIENTS WITH CROHN'S DISEASE	2023	Gastroenterology	10.1016/S0016-5085(23)01075-2	included (conference abstract)	13 Diseases of the digestive system	Abstract; short extraction
328	Added_manually_3a	Exclusive enteral nutrition initiates individual protective microbiome changes to induce remission in pediatric Crohn’s disease	2024	Cell Host & Microbe	10.1016/j.chom.2024.10.001	included	13 Diseases of the digestive system	Full-text; short extraction
328	rayyan-34396089	EXCLUSIVE ENTERAL NUTRITION INITIATES PROTECTIVE FUNCTIONS IN THE GUT MICROBIOTA AND METABOLOME TO INDUCE REMISSION IN PEDIATRIC CROHN'S DISEASE	2023	Gastroenterology	10.1016/S0016-5085(23)01369-0	included (conference abstract) [additional report]		Additional report of included study
328	rayyan-34396337	EXCLUSIVE ENTERAL NUTRITION DRIVES PROTECTIVE MICROBIOME MODULATION IN PEDIATRIC CROHN'S DISEASE	2022	United European Gastroenterology Journal	10.1002/ueg2.12290	included (conference abstract) [additional report]		Additional report of included study
328	rayyan-865358420	Exclusive enteral nutrition drives protective microbiome modulation in paediatric Crohn's Disease	2022	J. Crohn's Colitis	10.1093/ecco-jcc/jjab232.493	included (conference abstract) [additional report]		Additional report of included study
329	rayyan-34396090	PROCESSED POLYMERIC DIETS EXACERBATE TUMORIGENESIS IN MURINE MODELS OF ATF6-DRIVEN COLON CANCER	2023	Gastroenterology	10.1016/S0016-5085(23)03156-6	included (conference abstract)	02 Neoplasms	Abstract; short extraction
330	rayyan-34396091	MICROBIAL CHANGES FROM BARIATRIC SURGERY ALTERS GLUCOSE-DEPENDENT INSULINOTROPIC POLYPEPTIDE AND PREVENTS NONALCOHOLIC FATTY LIVER DISEASE AND USE OF GLUCOSE-DEPENDENT INSULINOTROPIC POLYPEPTIDE RECEPTOR ANTAGONISM IN VIVO REDUCES WEIGHT GAIN	2023	Gastroenterology	10.1016/S0016-5085(23)03884-2	included (conference abstract)	13 Diseases of the digestive system	Abstract; short extraction
331	rayyan-34396092	FECAL MICROBIOME OF HEPATOCELLULAR CARCINOMA PATIENT PROMOTES LIVER CARCINOGENESIS THROUGH DESTROYING GUT BARRIER INTEGRITY AND ENABLING GUT PATHOGENIC BACTERIA TRANSLOCATION INTO LIVER	2023	Gastroenterology	10.1016/S0016-5085(23)02083-8	included (conference abstract)	02 Neoplasms	Abstract; short extraction
332	rayyan-34396100	ACTIVATING TRANSCRIPTION FACTOR 6 ACCELERATES MICROBIOTA-DEPENDENT RISK FOR COLITIS-ASSOCIATED CANCER IN INFLAMMATORY BOWEL DISEASES	2023	Gastroenterology	10.1016/S0016-5085(23)04762-5	included (conference abstract)	13 Diseases of the digestive system	Abstract; short extraction
333	rayyan-34396102	MICROBIOTA FROM PATIENTS WITH CROHN'S DISEASE INDUCES BEHAVIOURAL CHANGES IN MICROBIOTA-HUMANIZED MICE	2023	Gastroenterology	10.1016/S0016-5085(23)01170-8	included (conference abstract)	13 Diseases of the digestive system	Abstract; short extraction
334	Added_manually_4a	Crohn’s disease proteolytic microbiota enhances inflammation through PAR2 pathway in gnotobiotic mice	2023	Gut Microbes	10.1080/19490976.2023.2205425	included	13 Diseases of the digestive system	Full-text; short extraction
334	rayyan-34396103	PROTEOLYTIC CROHN'S DISEASE MICROBIOTA ENHANCES INFLAMMATION THROUGH PROTEASE-ACTIVATED RECEPTOR 2 PATHWAY	2023	Gastroenterology	10.1016/S0016-5085(23)03124-4	included (conference abstract) [additional report]		Additional report of included study
334	rayyan-34396179	CROHN'S DISEASE PROTEOLYTIC MICROBIOTA ENHANCES INFLAMMATION THROUGH PAR2 PATHWAY IN GNOTOBIOTIC MICE	2023	Journal of the Canadian Association of Gastroenterology	10.1093/jcag/gwac036.003	included (conference abstract) [additional report]		Additional report of included study
335	rayyan-34395763	319 MECHANORECEPTOR PIEZO2 REGULATED BY GUT MICROBIOTA PARTICIPATES IN THE DEVELOPMENT OF VISCERAL HYPERSENSITIVITY AND GUT DYSMOTILITY IN MICE	2024	Gastroenterology	10.1016/S0016-5085(24)00658-9	included (conference abstract) [additional report]		Additional report of included study
335	rayyan-34396106	GUT-MICROBIOTA REGULATES MECHANORECEPTOR PIEZO2 IN THE VISCERAL HYPERSENSITIVITY MICE MODEL INDUCED BY FECAL MICROBIOTA TRANSPLANTATION	2023	Gastroenterology	10.1016/S0016-5085(23)01799-7	included (conference abstract)	13 Diseases of the digestive system	Abstract; short extraction
336	rayyan-34396140	Gut Microbiome And Anorexia Nervosa: Weight Gain, Physical Activity Behavior And Short Chain Fatty Acids (SCFAS) In Female Mice After Fecal Transplantation	2023	Clinical Nutrition ESPEN	10.1016/j.clnesp.2022.09.219	included (conference abstract)	06 Mental, behavioural or neurodevelopmental disorders	Abstract; short extraction
337	rayyan-34395857	Gut microbial drivers of response to bladder-sparing therapy in human muscle-invasive bladder cancer enhance immunotherapy efficacy and limit immunosuppression following fecal microbiome transplantation in vivo	2024	Cancer Research	10.1158/1538-7445.AM2024-6694	included (conference abstract) [additional report]		Additional report of included study
337	rayyan-34396156	Exploring the impact of microbiome in the response of combined radiation with immune checkpoint blockade in muscle invasive bladder cancer (MIBC)	2023	Cancer Research	10.1158/1538-7445.AM2023-5915	included (conference abstract) [additional report]		Additional report of included study
337	rayyan-34395694	Exploring the impact of microbiome in the response of combined radiation with immune checkpoint blockade in muscle-invasive bladder cancer	2023	Canadian Urological Association Journal	10.5489/cuaj.8410	included (conference abstract)	02 Neoplasms	Abstract; short extraction
338	rayyan-34396184	FIBER-FREE DIET REDUCES BACTEROIDES ABUNDANCE AND PREVENTS MUCUS DEGRADATION IN MICE COLONIZED WITH MICROBIOTA FROM PATIENTS WITH GENERALIZED ANXIETY DISORDER	2023	Journal of the Canadian Association of Gastroenterology	10.1093/jcag/gwac036.045	included (conference abstract)	06 Mental, behavioural or neurodevelopmental disorders	Abstract; short extraction
339	rayyan-34392836	THE ONSET AND SEVERITY OF ULCERATIVE COLITIS IN IL10-/- MICE IS NOT DEPENDENT ON FECAL MICROBIOTA TRANSPLANTATION FROM ULCERATIVE COLITIS PATIENTS	2023	GASTROENTEROLOGY	10.1053/j.gastro.2023.03.123	included (conference abstract) [additional report]		Additional report of included study
339	rayyan-34396206	THE ONSET AND SEVERITY OF ULCERATIVE COLITIS IN IL-10 -/- MICE IS NOT DEPENDENT ON FECAL MICROBIOTA TRANSPLANTATION FROM ULCERATIVE COLITIS PATIENTS	2023	Inflammatory Bowel Diseases	10.1093/ibd/izac247.098	included (conference abstract)	13 Diseases of the digestive system	Abstract; short extraction
340	rayyan-34393696	Gut microbiota composition in patients with advanced malignancies experiencing immune-related adverse events	2023	Frontiers in Immunology	10.3389/fimmu.2023.1109281	included	13 Diseases of the digestive system	Full-text; short extraction
340	rayyan-34396209	Gut microbiome contributes to the development of immune checkpoint inhibitor-related colitis	2023	Journal of Crohn's and Colitis	10.1093/ecco-jcc/jjac190.0087	included (conference abstract) [additional report]		Additional report of included study
341	rayyan-34392897	Gut microbiota influence anastomotic healing in colorectal cancer surgery through modulation of mucosal proinflammatory cytokines	2023	GUT	10.1136/gutjnl-2022-328389	included	02 Neoplasms	Full-text; short extraction
341	rayyan-34396086	MUCOSA-ADHERENT BACTERIA REGULATE THE HEALING OF COLONIC ANASTOMOTIC WOUNDS IN COLORECTAL CANCER SURGERY	2023	Gastroenterology	10.1016/S0016-5085(23)04507-9	included (conference abstract) [additional report]		Additional report of included study
341	rayyan-34396185	THE GUT MICROBIOTA INFLUENCES COLONIC HEALING AFTER SURGERY IN PATIENTS UNDERGOING BOWEL RESECTION FOR COLORECTAL CANCER	2023	Journal of the Canadian Association of Gastroenterology	10.1093/jcag/gwac036.047	included (conference abstract) [additional report]		Additional report of included study
341	rayyan-34396368	THE GUT MICROBIOTA MODULATES COLONIC HEALING IN PATIENTS UNDERGOING SURGERY FOR COLORECTAL CANCER	2022	Gut	10.1136/gutjnl-2022-IDDF.72	included (conference abstract) [additional report]		Additional report of included study
342	Added_manually_5a	Select Gut Microbiota Impede Rotavirus Vaccine Efficacy	2024	Cellular and Molecular Gastroenterology and Hepatology	10.1016/j.jcmgh.2024.101393	included	24 Factors influencing health status or contact with health services	Full-text; short extraction
342	rayyan-34395244	Gut-resident C. perfringens impedes rotavirus vaccine efficacy.	2024	bioRxiv : the preprint server for biology	10.1101/2024.06.17.599343	included [full-text additional report]		Additional report of included study
342	rayyan-34396088	GUT MICROBIOME DETERMINES ROTAVIRUS VACCINE EFFECTIVENESS	2023	Gastroenterology	10.1016/S0016-5085(23)01171-X	included (conference abstract) [additional report]		Additional report of included study
343	rayyan-34393818	Gut microbiota from essential tremor patients aggravates tremors in mice	2023	Frontiers in Microbiology	10.3389/fmicb.2023.1252795	included	08 Diseases of the nervous system	Full-text; short extraction
344	rayyan-34393839	Children with idiopathic short stature have significantly different gut microbiota than their normal height siblings: a case-control study	2024	Frontiers in Endocrinology	10.3389/fendo.2024.1343337	included	21 Symptoms, signs or clinical findings, not elsewhere classified	Full-text; short extraction
345	rayyan-34393841	Supplementation with high-GABA-producing <i>Lactobacillus plantarum</i> L5 ameliorates essential tremor triggered by decreased gut bacteria-derived GABA	2023	TRANSLATIONAL NEURODEGENERATION	10.1186/s40035-023-00391-9	included	08 Diseases of the nervous system	Full-text; short extraction
346	rayyan-34393842	Gut microbiota modulate CD8<SUP>+</SUP> T cell immunity in gastric cancer through Butyrate/GPR109A/HOPX	2024	GUT MICROBES	10.1080/19490976.2024.2307542	included	02 Neoplasms	Full-text; short extraction
347	rayyan-34396939	THE ROLE OF GUT MICROBIOTA AND TRACE AMINES IN A MURINE MODEL OF GENERALIZED ANXIETY DISORDER	2019	Journal of the Canadian Association of Gastroenterology	10.1093/jcag/gwz006.031	included (conference abstract) [additional report]		Additional report of included study
347	rayyan-34397145	GUT MICROBIOTA from A PATIENT with GENERALIZED ANXIETY DISORDER INDUCES ANXIETY-LIKE BEHAVIOUR and ALTERED BRAIN CHEMISTRY in GNOTOBIOTIC MICE	2018	Journal of the Canadian Association of Gastroenterology	10.1093/jcag/gwy008.302	included (conference abstract)	06 Mental, behavioural or neurodevelopmental disorders	Abstract; short extraction
348	rayyan-34397214	Gut dysbiosis can lead to visceral hypersensitivity and depression in germ-free rats	2017	United European Gastroenterology Journal	10.1177/2050640617725668	included (conference abstract) [additional report]		Additional report of included study
348	rayyan-34397225	Gut dysbiosis can lead to visceral hypersensitivity and depression in germ-free rats	2017	Journal of Digestive Diseases	10.1111/1751-2980.12518	included (conference abstract)	13 Diseases of the digestive system	Abstract; short extraction
349	rayyan-34393682	Gut dysbiosis contributes to SCFAs reduction-associated adipose tissue macrophage polarization in gestational diabetes mellitus	2024	Life Sciences	10.1016/j.lfs.2024.122744	included	18 Pregnancy, childbirth or the puerperium	Full-text; short extraction
350	rayyan-34393685	The gut microbiome-prostate cancer crosstalk is modulated by dietary polyunsaturated long-chain fatty acids	2024	Nature Communications	10.1038/s41467-024-45332-w	included	02 Neoplasms	Full-text; short extraction
350	rayyan-34395698	The gut microbiome-prostate tumor crosstalk is modulated by dietary polyunsaturated fattyacids	2022	Cancer Immunology Research	10.1158/2326-6074.TUMIMM21-P001	included (conference abstract) [additional report]		Additional report of included study
351	rayyan-34393700	A comprehensive analysis of the differential expression in the hippocampus of depression induced by gut microbiota compared to traditional stress	2024	Gene	10.1016/j.gene.2024.148633	included	06 Mental, behavioural or neurodevelopmental disorder	Full-text; short extraction
352	rayyan-34393701	Gut microbiota-bile acid crosstalk regulates murine lipid metabolism via the intestinal FXR-FGF19 axis in diet-induced humanized dyslipidemia	2023	Microbiome	10.1186/s40168-023-01709-5	included	05 Endocrine, nutritional or metabolic diseases	Full-text; short extraction
353	rayyan-34397618	Short bowel syndrome: A case study to illustrate how gut remodeling can impact fecal microbiota that in turn becomes central to understanding clinical outcome	2015	Gastroenterology	10.1016/S0016-5085(15)30286-9	included (conference abstract)	13 Diseases of the digestive system	Abstract; short extraction
354	rayyan-34393343	Multi-omics of the gut microbial ecosystem in patients with microsatellite-instability-high gastrointestinal cancer resistant to immunotherapy	2024	Cell Reports Medicine	10.1016/j.xcrm.2023.101355	included	02 Neoplasms	Full-text; short extraction
355	rayyan-34393347	Targeting gut microbial nitrogen recycling and cellular uptake of ammonium to improve bortezomib resistance in multiple myeloma	2024	Cell Metabolism	10.1016/j.cmet.2023.11.019	included	02 Neoplasms	Full-text; short extraction
356	rayyan-34393262	[Role of gut microbiota in perioperative neurocognitive disorders after cardiopulmonary bypass surgery in rats with humanized gut flora].	2023	Nan fang yi ke da xue xue bao = Journal of Southern Medical University	10.12122/j.issn.1673-4254.2023.06.11	included	06 Mental, behavioural or neurodevelopmental disorders	Full-text; short extraction
357	rayyan-34393509	Gut microbial DL-endopeptidase alleviates Crohn's disease via the NOD2 pathway	2022	Cell Host and Microbe	10.1016/j.chom.2022.08.002	included	13 Diseases of the digestive system	Full-text; short extraction
358	rayyan-34393555	Fecal transplant from vaginally seeded infants decreases intraabdominal adiposity in mice	2024	GUT MICROBES	10.1080/19490976.2024.2353394	included	19 Certain conditions originating in the perinatal period	Full-text; short extraction
359	rayyan-34393561	A Double-Humanized Mouse Model for Studying Host Gut Microbiome-Immune Interactions in Gulf War Illness	2024	INTERNATIONAL JOURNAL OF MOLECULAR SCIENCES	10.3390/ijms25116093	included	24 Factors influencing health status or contact with health services	Full-text; short extraction
360	rayyan-34393677	Gut microbiota-derived trimethylamine N-Oxide: a novel target for the treatment of preeclampsia	2024	Gut Microbes	10.1080/19490976.2024.2311888	included	18 Pregnancy, childbirth or the puerperium	Full-text; short extraction
361	rayyan-34393678	Immunoregulatory role of the gut microbiota in inflammatory depression	2024	Nature Communications	10.1038/s41467-024-47273-w	included	06 Mental, behavioural or neurodevelopmental disorder	Full-text; short extraction
362	rayyan-34393706	Association between environmental phthalates exposure and gut microbiota and metabolome in dementia with Lewy bodies	2024	Environment International	10.1016/j.envint.2024.108806	included	06 Mental, behavioural or neurodevelopmental disorders	Full-text; short extraction
363	rayyan-34393712	Gut microbiota alteration after cholecystectomy contributes to post-cholecystectomy diarrhea via bile acids stimulating colonic serotonin	2023	Gut Microbes	10.1080/19490976.2023.2168101	included	13 Diseases of the digestive system	Full-text; short extraction
364	rayyan-34393719	Distinct Effects of Non-absorbed Agents Rifaximin and Berberine on the Microbiota-Gut-Brain Axis in Dysbiosis-induced Visceral Hypersensitivity in Rats	2023	Journal of Neurogastroenterology and Motility	10.5056/jnm22182	included	13 Diseases of the digestive system	Full-text; short extraction
365	rayyan-34395692	Impact of human gut microbiota from PSC patients on a mouse model of biliary disease	2023	Journal of Hepatology	10.1016/S0168-8278(23)00971-6	included (conference abstract)	13 Diseases of the digestive system	Abstract; short extraction
366	rayyan-34395746	The Anti-colitic Activity of Phlobaphenes and Anthocyanins in Humanized IL-10 -/- Mice Is Independent of Ulcerative Colitis-Associated Dysbiosis	2024	Current Developments in Nutrition	10.1016/j.cdnut.2024.102599	included (conference abstract)	13 Diseases of the digestive system	Abstract; short extraction
367	rayyan-34395762	THE EFFECT OF DYSBIOTIC GUT MICROBIOTA IN FAMILIES WITH PEDIATRIC IBD ON INTESTINAL INFLAMMATION IN HUMANIZED GNOTOBIOTIC TL1A TRANSGENIC MICE	2024	Gastroenterology	10.1016/S0016-5085(24)01736-0	included (conference abstract)	13 Diseases of the digestive system	Abstract; short extraction
368	rayyan-34395765	BACTERIAL LYSOPHOSPHATIDYLCHOLINE (LPC) AND LYSOPHOSPHATIDIC ACID (LPA) INDUCE VISCERAL HYPERSENSITIVITY AND LOW-GRADE COLONIC INFLAMMATION IN IRRITABLE BOWEL SYNDROME (IBS)	2024	Gastroenterology	10.1016/S0016-5085(24)03607-2	included (conference abstract) [additional report]		Additional report of included study
368	rayyan-34395675	LYSOPHOSPHATIDYLCHOLINE (LPC) AND LYSOPHOSPHATIDIC ACID (LPA) INDUCE VISCERAL HYPERSENSITIVITY IN IRRITABLE BOWEL SYNDROME (IBS)	2024	Journal of the Canadian Association of Gastroenterology	10.1093/jcag/gwad061.006	included (conference abstract)	13 Diseases of the digestive system	Abstract; short extraction
369	rayyan-34395779	HUMANIZED MODEL OF CROHN'S COLITIS ENGRAFTS MULTILINEAGE HUMAN IMMUNE CELLS AND MICROBIOTA TO RECAPITULATE CROHN'S DISEASE THERAPY	2024	Gastroenterology	10.1016/S0016-5085(24)03667-9	included (conference abstract)	13 Diseases of the digestive system	Abstract; short extraction
370	rayyan-34392758	The gut microbiome regulates the clinical efficacy of sulfasalazine therapy for IBD-associated spondyloarthritis	2024	CELL REPORTS MEDICINE	10.1016/j.xcrm.2024.101431	included	15 Diseases of the musculoskeletal system or connective tissue	Full-text; short extraction
370	rayyan-34395780	498 THE GUT MICROBIOME REGULATES THE CLINICAL EFFICACY OF SULFASALAZINE THERAPY FOR IBD-ASSOCIATED SPONDYLOARTHRITIS	2024	Gastroenterology	10.1016/S0016-5085(24)00760-1	included (conference abstract) [additional report]		Additional report of included study
371	rayyan-34395771	IBD-ASSOCIATED DYSBIOSIS IMPAIRS HEART FUNCTION BY DISRUPTING CIRCADIAN RHYTHM AND MAGNESIUM HOMEOSTASIS THROUGH EPIGENETIC MECHANISMS	2024	Gastroenterology	10.1016/S0016-5085(24)03668-0	included (conference abstract)	13 Diseases of the digestive system	Abstract; short extraction
372	rayyan-34395775	342 UNAFFECTED RELATIVES WITH HIGH IBD POLYGENIC RISK SCORES FROM MULTIPLEX CROHN'S DISEASE FAMILIES CARRY MICROBIOMES THAT PROTECT IL-10 DEFICIENT MICE AGAINST INTESTINAL INFLAMMATION	2024	Gastroenterology	10.1016/S0016-5085(24)00680-2	included (conference abstract) [additional report]		Additional report of included study
372	rayyan-34395877	UNAFFECTED RELATIVES WITH HIGH IBD POLYGENIC RISK SCORES FROM MULTIPLEX CROHN'S DISEASE FAMILIES CARRY MICROBIOMES THAT PROTECT IL-10 DEFICIENT MICE AGAINST INTESTINAL INFLAMMATION	2024	Inflammatory Bowel Diseases	10.1093/ibd/izae020.150	included (conference abstract) [additional report]		Additional report of included study
372	rayyan-34395864	UNAFFECTED RELATIVES WITH HIGH IBD POLYGENIC RISK SCORES FROM MULTIPLEX CROHN'S DISEASE FAMILIES CARRY MICROBIOMES THAT PROTECT IL-10 DEFICIENT MICE AGAINST INTESTINAL INFLAMMATION	2024	Gastroenterology	10.1053/j.gastro.2023.11.224	included (conference abstract)	13 Diseases of the digestive system	Abstract; short extraction
373	rayyan-34392826	Gut microbiome modified by bariatric surgery improves insulin sensitivity and correlates with increased brown fat activity and energy expenditure	2023	CELL REPORTS MEDICINE	10.1016/j.xcrm.2023.101051	included	05 Endocrine, nutritional or metabolic diseases	Full-text; short extraction
374	rayyan-34392829	Intestinal dysbiosis exacerbates susceptibility to the anti-NMDA receptor encephalitis-like phenotype by changing blood brain barrier permeability and immune homeostasis	2024	BRAIN BEHAVIOR AND IMMUNITY	10.1016/j.bbi.2023.11.030	included	08 Diseases of the nervous system	Full-text; short extraction
375	rayyan-34392834	Gut microbiome affects the response to immunotherapy in non-small cell lung cancer	2024	THORACIC CANCER	10.1111/1759-7714.15303	included	02 Neoplasms	Full-text; short extraction
376	rayyan-34395284	Protective function of sclerosing cholangitis on IBD.	2024	Gut	10.1136/gutjnl-2023-330856	included	13 Diseases of the digestive system	Full-text; short extraction
377	rayyan-34395344	Potential therapeutic implications of histidine catabolism by the gut microbiota in NAFLD patients with morbid obesity.	2023	Cell reports. Medicine	10.1016/j.xcrm.2023.101341	included	13 Diseases of the digestive system	Full-text; short extraction
378	rayyan-34395352	The fusion of multi-omics profile and multimodal EEG data contributes to the personalized diagnostic strategy for neurocognitive disorders.	2024	Microbiome	10.1186/s40168-023-01717-5	included	06 Mental, behavioural or neurodevelopmental disorders	Full-text; short extraction
379	rayyan-34395381	Adlercreutzia equolifaciens Is an Anti-Inflammatory Commensal Bacterium with Decreased Abundance in Gut Microbiota of Patients with Metabolic Liver Disease.	2023	International journal of molecular sciences	10.3390/ijms241512232	included	13 Diseases of the digestive system	Full-text; short extraction
380	rayyan-34395387	Gut microbiota-related bile acid metabolism-FXR/TGR5 axis impacts the response to anti-alpha4beta7-integrin therapy in humanized mice with colitis.	2023	Gut microbes	10.1080/19490976.2023.2232143	included	13 Diseases of the digestive system	Full-text; short extraction
381	rayyan-34395433	Alteration of Gut Microbiota in Individuals at High-Risk for Rheumatoid Arthritis Associated With Disturbed Metabolome and the Initiation of Arthritis Through the Triggering of Mucosal Immunity Imbalance.	2023	Arthritis & rheumatology (Hoboken, N.J.)	10.1002/art.42616	included	15 Diseases of the musculoskeletal system or connective tissue	Full-text; short extraction
382	rayyan-34395435	Th17 cells sense microbiome to promote depressive-like behaviors.	2023	Microbiome	10.1186/s40168-022-01428-3	included	06 Mental, behavioural or neurodevelopmental disorders	Full-text; short extraction
383	rayyan-34395448	Dysbiosis of Gut Microbiota Contributes to Uremic Cardiomyopathy via Induction of IFNgamma-Producing CD4+ T Cells Expansion.	2023	Microbiology spectrum	10.1128/spectrum.03101-22	included	16 Diseases of the genitourinary system	Full-text; short extraction
384	rayyan-34395796	16 INFLAMMATORY BOWEL DISEASE (IBD)-ASSOCIATED MICROBIOTA ALTER VISCERAL SENSITIVITY AND BEHAVIOUR IN MICROBIOTAHUMANIZED MICE.	2024	Gastroenterology	10.1016/S0016-5085(24)00505-5	included (conference abstract) [additional report]		Additional report of included study
384	rayyan-34395676	MICROBIOTA FROM PATIENTS WITH INFLAMMATORY BOWEL DISEASE (IBD) INDUCE ALTERED BEHAVIOUR AND VISCERAL HYPERSENSITIVITY IN MICROBIOTA-HUMANIZED MICE	2024	Journal of the Canadian Association of Gastroenterology	10.1093/jcag/gwad061.013	included (conference abstract)	13 Diseases of the digestive system	Abstract; short extraction
385	rayyan-34395782	BARIATRIC-INDUCED CHANGES IN THE GUT MICROBIOME IS PROTECTIVE AGAINST THE DEVELOPMENT OF MASLD THROUGH CHANGES IN THE GUT-HOST IMMUNE SYSTEM	2024	Gastroenterology	10.1016/S0016-5085(24)04066-6	included (conference abstract)	13 Diseases of the digestive system	Abstract; short extraction
386	rayyan-34395876	FIBER-DEFICIENT DIET INHIBITS COLITIS THROUGH REGULATION OF THE NICHE AND METABOLISM OF A GUT PATHOBIONT	2024	Inflammatory Bowel Diseases	10.1093/ibd/izae020.039	included (conference abstract)	13 Diseases of the digestive system	Abstract; short extraction
387	rayyan-34395881	Mouse Adaptation of Human Inflammatory Bowel Diseases Microbiota Enhances Colonization Efficiency and Alters Microbiome Aggressiveness Depending on Recipient Colonic Inflammatory Environment	2024	bioRxiv	10.1101/2024.01.23.576862	included	13 Diseases of the digestive system	Full-text; short extraction
387	rayyan-34395797	HUMAN MICROBIOTA-ASSOCIATED MICE: MOUSE-ADAPTED HUMAN IBD MICROBIOTA TRANSPLANT TO COLITIS-SUSCEPTIBLE GERM-FREE MICE INDUCES MORE CONSISTENT, REPRODUCIBLE COLITIS WITH HIGH MICROBIAL TRANSFER EFFICIENCY RELATIVE TO HUMAN FECAL TRANSPLANT	2024	Gastroenterology	10.1016/S0016-5085(24)01765-7	included (conference abstract) [additional report]		Additional report of included study
388	rayyan-34395496	Murine fecal microbiota transfer models selectively colonize human microbes and reveal transcriptional programs associated with response to neoadjuvant checkpoint inhibitors.	2022	Cancer immunology, immunotherapy : CII	10.1007/s00262-022-03169-6	included	02 Neoplasms	Full-text; short extraction
389	rayyan-34393422	Gestational diabetes is driven by microbiota-induced inflammation months before diagnosis	2023	Gut	10.1136/gutjnl-2022-328406	included	18 Pregnancy, childbirth or the puerperium	Full-text; short extraction
389	rayyan-34395214	Positive effects of diet-induced microbiome modification on GDM in mice following human faecal transfer.	2024	Gut	10.1136/gutjnl-2023-331456	included [full-text additional report]		Additional report of included study
389	rayyan-34395912	THE INTERPLAY BETWEEN GESTATIONAL DIABETES,MULTI-OMICS AT DIFFERENT PREGNANCY STAGES ANDDIETARY INTERVENTION	2023	Clinical Nutrition ESPEN	10.1016/j.clnesp.2023.09.371	included (conference abstract) [additional report]		Additional report of included study
390	rayyan-34395933	Fecal microbiota transplantation from individual with bipolar disorder and healthy control elicits distinct behaviors and metabolite profiles in mice	2023	bioRxiv	10.1101/2023.11.16.566698	included	06 Mental, behavioural or neurodevelopmental disorders	Full-text; short extraction
391	rayyan-34395941	ALZHEIMER'S DISEASE AND MICROBIOTA: THE MICMALZ COHORT	2023	Journal of Prevention of Alzheimer's Disease	10.14283/jpad.2022.130	included (conference abstract)	08 Diseases of the nervous system	Abstract; short extraction
392	rayyan-34392847	Gut Microecology May Be Involved in the Pathogenesis of Hashimoto Thyroiditis by Reducing Production of Hydrogen Sulfide	2024	JOURNAL OF CLINICAL ENDOCRINOLOGY & METABOLISM	10.1210/clinem/dgad588	included	05 Endocrine, nutritional or metabolic diseases	Full-text; short extraction
393	rayyan-34392849	Effect of <i>Lactobacillus plantarum</i> BFS1243 on a female frailty model induced by fecal microbiota transplantation in germ-free mice	2024	FOOD & FUNCTION	10.1039/d3fo05282f	included	21 Symptoms, signs or clinical findings, not elsewhere classified	Full-text; short extraction
394	rayyan-34395784	1156 DIETARY LACTONES CAUSE INCREASED INTESTINAL PROTEOLYTIC ACTIVITY IN HUMANIZED MOUSE MODEL OF IRRITABLE BOWEL SYNDROME THROUGH A LOSS OF MICROBIAL Î˛-GLURONIDASE ACTIVITY	2024	Gastroenterology	10.1016/S0016-5085(24)01109-0	included (conference abstract)	13 Diseases of the digestive system	Abstract; short extraction
395	rayyan-34395842	Commensal Lachnospiraceae bacterium-derived propionate inhibites tumorigenesis in clear cell renal cell carcinoma	2024	European Urology	10.1016/S0302-2838(24)00858-3	included (conference abstract)	02 Neoplasms	Abstract; short extraction
396	rayyan-34395785	784 KYNURENIC ACID (KYNA) LEVELS ARE REDUCED IN IBS-D, RESULTING IN VISCERAL HYPERSENSITIVITY: ROLE OF MICROBIAL DYSBIOSIS	2024	Gastroenterology	10.1016/S0016-5085(24)00935-1	included (conference abstract)	13 Diseases of the digestive system	Abstract; short extraction
397	rayyan-34396304	MICROBIOME MODIFICATION WITH FECAL MICROBIOTA TRANSPLANT FROM HEALTHY DONORS BEFORE ANTIPD1 THERAPY REDUCES PRIMARY RESISTANCE TO IMMUNOTHERAPY IN ADVANCED AND METASTATIC MELANOMA PATIENTS	2022	Journal for ImmunoTherapy of Cancer	10.1136/jitc-2022-SITC2022.0614	included (conference abstract)	02 Neoplasms	Abstract; short extraction
398	rayyan-34396305	Fecal Microbial Transplant From Bariatric Responders Confers Distinct Behavioral Phenotypes in Mice	2022	Obesity	10.1002/oby.23626	included (conference abstract)	05 Endocrine, nutritional or metabolic diseases	Abstract; short extraction
399	rayyan-34392702	Differences in Bacterial Translocation and Liver Injury in Ethanol Versus Diet-Induced Liver Disease	2023	DIGESTIVE DISEASES AND SCIENCES	10.1007/s10620-023-07860-1	included	13 Diseases of the digestive system	Full-text; short extraction
399	rayyan-34396346	DIFFERENCES IN GUT MICROBIAL TRANSLOCATION BETWEEN ALCOHOLASSOCIATED AND NON-ALCOHOLIC FATTY LIVER DISEASE EXPLAIN DIFFERENCES IN PATHOGENESIS	2022	Hepatology	10.1002/hep.32697	included (conference abstract) [additional report]		Additional report of included study
400	rayyan-34392751	Targeting PD-L2-RGMb overcomes microbiome-related immunotherapy resistance	2023	NATURE	10.1038/s41586-023-06026-3	included	02 Neoplasms	Full-text; short extraction
401	rayyan-34392766	Transplantation of gut microbiota derived from patients with schizophrenia induces schizophrenia-like behaviors and dysregulated brain transcript response in mice	2024	SCHIZOPHRENIA	10.1038/s41537-024-00460-6	included	06 Mental, behavioural or neurodevelopmental disorders	Full-text; short extraction
402	rayyan-34392810	The Anti-Inflammatory Effect of a Probiotic Cocktail in Human Feces Induced-Mouse Model	2023	INFLAMMATION	10.1007/s10753-023-01870-x	included	13 Diseases of the digestive system	Full-text; short extraction
403	rayyan-34392812	Healthy Human Fecal Microbiota Transplantation into Mice Attenuates MPTP-Induced Neurotoxicity <i>via</i> AMPK/SOD2 Pathway	2023	AGING AND DISEASE	10.14336/AD.2023.0309	included	08 Diseases of the nervous system	Full-text; short extraction
404	rayyan-34392825	Disordered gut microbiota promotes atrial fibrillation by aggravated conduction disturbance and unbalanced linoleic acid/SIRT1 signaling	2023	BIOCHEMICAL PHARMACOLOGY	10.1016/j.bcp.2023.115599	included	11 Diseases of the circulatory system	Full-text; short extraction
405	rayyan-34392851	Altered intestinal microbial flora and metabolism in patients with idiopathic membranous nephropathy	2023	AMERICAN JOURNAL OF NEPHROLOGY	10.1159/000533537	included	16 Diseases of the genitourinary system	Full-text; short extraction
406	rayyan-34392854	Gut microbiota-derived short-chain fatty acids promote prostate cancer progression via inducing cancer cell autophagy and M2 macrophage polarization	2023	NEOPLASIA	10.1016/j.neo.2023.100928	included	02 Neoplasms	Full-text; short extraction
407	rayyan-34392859	Male-Biased Gut Microbiome and Metabolites Aggravate Colorectal Cancer Development	2023	ADVANCED SCIENCE	10.1002/advs.202206238	included	02 Neoplasms	Full-text; short extraction
408	rayyan-34392869	Baicalin circumvents anti-PD-1 resistance by regulating the gut microbiota metabolite short-chain fatty acids	2024	PHARMACOLOGICAL RESEARCH	10.1016/j.phrs.2023.107033	included	02 Neoplasms	Full-text; short extraction
409	rayyan-34392874	Altered gut microbiota of obesity subjects promotes colorectal carcinogenesis in mice	2023	EBIOMEDICINE	10.1016/j.ebiom.2023.104670	included	05 Endocrine, nutritional or metabolic diseases	Full-text; short extraction
410	rayyan-34393595	Gut microbiota aggravates neutrophil extracellular traps-induced pancreatic injury in hypertriglyceridemic pancreatitis	2023	Nature Communications	10.1038/s41467-023-41950-y	included	13 Diseases of the digestive system	Full-text; short extraction
411	rayyan-34393598	Colitis reduces active social engagement in mice and is ameliorated by supplementation with human microbiota members	2024	Nature Communications	10.1038/s41467-024-46733-7	included	06 Mental, behavioural or neurodevelopmental disorders	Full-text; short extraction
412	rayyan-34393600	Cesarean section induced dysbiosis promotes type 2 immunity but not oxazolone-induced dermatitis in mice	2023	Gut Microbes	10.1080/19490976.2023.2271151	included	19 Certain conditions originating in the perinatal period	Full-text; short extraction
413	rayyan-34393630	Akkermansia supplementation reverses the tumor-promoting effect of the fecal microbiota transplantation in ovarian cancer	2022	Cell Reports	10.1016/j.celrep.2022.111890	included	02 Neoplasms	Full-text; short extraction
414	rayyan-34393653	Regulation of miRNA expression in the prefrontal cortex by fecal microbiota transplantation in anxiety-like mice	2024	Frontiers in Psychiatry	10.3389/fpsyt.2024.1323801	included	06 Mental, behavioural or neurodevelopmental disorders	Full-text; short extraction
415	rayyan-34393665	Multi-omics analyses reveal the specific changes in gut metagenome and serum metabolome of patients with polycystic ovary syndrome	2022	Frontiers in Microbiology	10.3389/fmicb.2022.1017147	included	05 Endocrine, nutritional or metabolic diseases	Full-text; short extraction
416	rayyan-34393669	Regulation of colonic neuropeptide Y expression by the gut microbiome in patients with ulcerative colitis and its association with anxiety- and depression-like behavior in mice	2024	Gut Microbes	10.1080/19490976.2024.2319844	included	13 Diseases of the digestive system	Full-text; short extraction
417	rayyan-34393676	Uygur type 2 diabetes patient fecal microbiota transplantation disrupts blood glucose and bile acid levels by changing the ability of the intestinal flora to metabolize bile acids in C57BL/6 mice	2022	BMC Endocrine Disorders	10.1186/s12902-022-01155-8	included	05 Endocrine, nutritional or metabolic diseases	Full-text; short extraction
418	rayyan-34395836	Phase II trial of fecal microbiota transplantation in combination with ipilimumab and nivolumab in patients with advanced cutaneous melanoma (FMT-LUMINate trial)	2024	Cancer Research	10.1158/1538-7445.AM2024-CT258	included (conference abstract)	02 Neoplasms	Abstract; short extraction
419	rayyan-34393958	Social anxiety disorder-associated gut microbiota increases social fear	2024	Proceedings of the National Academy of Sciences of the United States of America	10.1073/pnas.2308706120	included	06 Mental, behavioural or neurodevelopmental disorders	Full-text; short extraction
420	rayyan-34393966	Pathobionts from chemically disrupted gut microbiota induce insulin-dependent diabetes in mice	2023	MICROBIOME	10.1186/s40168-023-01507-z	included	05 Endocrine, nutritional or metabolic diseases	Full-text; short extraction
421	rayyan-34394091	A synbiotic of Anaerostipes caccae and lactulose prevents and treats food allergy in mice.	2024	Cell host & microbe	10.1016/j.chom.2024.05.019	included	04 Diseases of the immune system	Full-text; short extraction
421	rayyan-34396465	Developing a synbiotic biotherapy to prevent allergic responses to food	2022	Journal of Immunology	10.4049/jimmunol.208.Supp.49.01	included (conference abstract) [additional report]		Additional report of included study
422	rayyan-34394117	The gut microbiome from middle-aged women with depression modulates depressive-like behaviors and plasma fatty acid metabolism in female middle-aged mice.	2024	Journal of psychiatric research	10.1016/j.jpsychires.2024.03.023	included	06 Mental, behavioural or neurodevelopmental disorder	Full-text; short extraction
423	rayyan-34395783	STOOL FROM HEALTHY FIRST DEGREE RELATIVES OF CROHN'S DISEASE PATIENTS WHO LATER DEVELOP CROHN'S DISEASE ALTERS FECAL METABOLITES AND PROMOTES INFLAMMATION IN GERM-FREE MICE	2024	Gastroenterology	10.1016/S0016-5085(24)01735-9	included (conference abstract)	13 Diseases of the digestive system	Abstract; short extraction
424	rayyan-34395860	Microbiome- and Host Inflammasome-Targeting Inhibitor Nanoliogmers are Therapeutic in Murine Colitis Model	2024	bioRxiv	10.1101/2024.02.20.581256	included	13 Diseases of the digestive system	Full-text; short extraction
425	rayyan-34393414	IgY antibodies against cytolysin reduce ethanol-induced liver disease in mice	2023	Hepatology	10.1097/HEP.0000000000000324	included	13 Diseases of the digestive system	Full-text; short extraction
426	rayyan-34393443	Flavonifractor plautii Protects Against Elevated Arterial Stiffness	2023	Circulation Research	10.1161/CIRCRESAHA.122.321975	included	11 Diseases of the circulatory system	Full-text; short extraction
427	rayyan-34393865	Gastrointestinal microbiome of ARDS patients induces neuroinflammation and cognitive impairment in mice	2023	JOURNAL OF NEUROINFLAMMATION	10.1186/s12974-023-02825-7	included	12 Diseases of the respiratory system	Full-text; short extraction
428	rayyan-34393883	Gut microbiota-derived 12-ketolithocholic acid suppresses the IL-17A secretion from colonic group 3 innate lymphoid cells to prevent the acute exacerbation of ulcerative colitis	2023	GUT MICROBES	10.1080/19490976.2023.2290315	included	13 Diseases of the digestive system	Full-text; short extraction
429	rayyan-34393936	Faecal hsa-miR-7704 inhibits the growth and adhesion of Bifidobacterium longum by suppressing ProB and aggravates hepatic encephalopathy	2024	npj Biofilms and Microbiomes	10.1038/s41522-024-00487-8	included	13 Diseases of the digestive system	Full-text; short extraction
430	rayyan-34394120	Gut microbiome features and metabolites in non-alcoholic fatty liver disease among community-dwelling middle-aged and older adults.	2024	BMC medicine	10.1186/s12916-024-03317-y	included	13 Diseases of the digestive system	Full-text; short extraction
431	rayyan-34394133	A microbiota-modulated checkpoint directs immunosuppressive intestinal T cells into cancers.	2023	Science (New York, N.Y.)	10.1126/science.abo2296	included	02 Neoplasms	Full-text; short extraction
432	rayyan-34394136	Effect of fermented red ginseng on gut microbiota dysbiosis- or immobilization stress-induced anxiety, depression, and colitis in mice.	2023	Journal of ginseng research	10.1016/j.jgr.2022.08.004	included	13 Diseases of the digestive system	Full-text; short extraction
433	rayyan-34395199	IgA nephropathy: gut microbiome regulates the production of hypoglycosilated IgA1via the TLR4 signaling pathway.	2024	Nephrology, dialysis, transplantation : official publication of the European Dialysis and Transplant Association - European Renal Association	10.1093/ndt/gfae052	included	16 Diseases of the genitourinary system	Full-text; short extraction
434	rayyan-34395212	Human microbiota from drug-naive patients with obsessive-compulsive disorder drives behavioral symptoms and neuroinflammation via succinic acid in mice.	2024	Molecular psychiatry	10.1038/s41380-024-02424-9	included	06 Mental, behavioural or neurodevelopmental disorders	Full-text; short extraction
435	rayyan-34395251	Common Variable Immunodeficiency Patient Fecal Microbiota Transplant Recapitulates Gut Dysbiosis.	2023	Research square	10.21203/rs.3.rs-2640584/v1	included	04 Diseases of the immune system	Full-text; short extraction
435	rayyan-34392942	Fecal microbiota transplant from common variable immunodeficiency patients to germ-free mice recapitulates gut dysbiosis	2023	CLINICAL IMMUNOLOGY	10.1016/j.clim.2023.109362	included (conference abstract) [additional report]		Additional report of included study
436	rayyan-34396942	MICROBIOTA-MAST CELL INTERACTIONS IN A HUMANIZED MOUSE MODEL OF IBS	2019	Journal of the Canadian Association of Gastroenterology	10.1093/jcag/gwz006.049	included (conference abstract)	13 Diseases of the digestive system	Abstract; short extraction
437	rayyan-34393064	Microbiota from Alzheimer's patients induce deficits in cognition and hippocampal neurogenesis	2023	BRAIN	10.1093/brain/awad303	included	08 Diseases of the nervous system	Full-text; short extraction
437	rayyan-34396292	Faecal microbiota transplantation from Alzheimerâ€™s participants induces impairments in neurogenesis and cognitive behaviours in rats	2022	bioRxiv	10.1101/2022.11.04.515189	included [full-text additional report]		Additional report of included study
438	rayyan-34393738	Gut microbiota modulate radiotherapy-associated antitumor immune responses against hepatocellular carcinoma Via STING signaling	2022	Gut Microbes	10.1080/19490976.2022.2119055	included	02 Neoplasms	Full-text; short extraction
438	rayyan-34396294	Gut Microbiota Modulates Radiotherapy-Based Antitumor Immune Responses against Hepatocellular Carcinoma through STING Signaling	2022	International Journal of Radiation Oncology Biology Physics	10.1016/j.ijrobp.2022.07.2083	included (conference abstract) [additional report]		Additional report of included study
439	rayyan-34396306	Post-Infarction Cardiac Protection by Gut Butyrate-Producers	2022	Circulation	10.1161/circ.146.suppl_1.11083	included (conference abstract)	11 Diseases of the circulatory system	Abstract; short extraction
440	rayyan-34396333	MICROBIAL-DEPENDENT INTESTINAL TUMOURIGENESIS IN ATF6-DRIVEN COLITIS-ASSOCIATED-CANCER	2022	United European Gastroenterology Journal	10.1002/ueg2.12293	included (conference abstract)	02 Neoplasms	Abstract; short extraction
441	rayyan-34396336	BERBERINE SUPPLEMENTATION SIGNIFICANTLY IMPROVED ANTI-TNFAEFFICACY IN MURINE COLITISMICEHUMANIZED WITH NON-RESPONDER GUT MICROBIOTA	2022	United European Gastroenterology Journal		included (conference abstract)	13 Diseases of the digestive system	Abstract; short extraction
442	rayyan-34396348	MICROBIOTA ASSOCIATED WITH BUTYRATE SYNTHESIS ARE NECESSARY TO REDUCE ALCOHOL PREFERENCE TRANSMISSION FROM AUD PATIENTS THAT RECEIVED FECAL MICROBIOTA TRANSPLANT	2022	Hepatology	10.1002/hep.32697	included (conference abstract)	06 Mental, behavioural or neurodevelopmental disorders	Abstract; short extraction
443	rayyan-34396743	Investigating microbiome-based anti-tumor immune modulation using patient-derived mouse models	2020	Journal of Immunology	10.4049/jimmunol.204.Supp.90.7	included (conference abstract)	02 Neoplasms	Abstract; short extraction
444	rayyan-34396755	Influence of Microbial Communities on Transplantation	2020	American Journal of Transplantation	10.1111/ajt.16171	included (conference abstract) [additional report]		Additional report of included study
444	rayyan-34396592	Environmental factors that shape t-cell alloimmunity: Role of the microbiome	2021	American Journal of Transplantation	10.1111/ajt.16848	included (conference abstract)	24 Factors influencing health status or contact with health services	Abstract; short extraction
445	rayyan-34396765	Identifying Candidates for Novel Customized Probiotics Targeting Obesity-Related Vascular Dysfunction	2020	FASEB Journal	10.1096/fasebj.2020.34.s1.06326	included (conference abstract)	05 Endocrine, nutritional or metabolic diseases	Abstract; short extraction
446	rayyan-34396785	GUT MICROBIOTA TRANSPLANTATION FROM A PATIENT WITH SEVERE CONSTIPATION INDUCED CHANGES IN COLONIC FUNCTION AND STRUCTUR OF GNOTOBIOTIC MICE	2020	Journal of the Canadian Association of Gastroenterology	10.1093/jcag/gwz047.117	included (conference abstract)	13 Diseases of the digestive system	Abstract; short extraction
447	rayyan-34396642	NOVEL FECAL BIOMARKERS THAT PRECEDE CLINICAL DIAGNOSIS OF ULCERATIVE COLITIS	2021	Journal of the Canadian Association of Gastroenterology	10.1093/jcag/gwab002.028	included (conference abstract) [additional report]		Additional report of included study
447	rayyan-34396786	MICROBIAL PROTEOLYTIC SIGNATURE IN ULCERATIVE COLITIS INDUCES AN INFLAMMATORY SIGNATURE IN MICROBIOTAHUMANIZED MICE	2020	Journal of the Canadian Association of Gastroenterology	10.1093/jcag/gwz047.034	included (conference abstract)	13 Diseases of the digestive system	Abstract; short extraction
448	rayyan-34396216	The role of skin and intestinal microbiota in pathogenesis of atopic dermatitis and food allergy in mouse model	2023	Allergy: European Journal of Allergy and Clinical Immunology	10.1111/all.15616	included (conference abstract)	14 Diseases of the skin	Abstract; short extraction
449	rayyan-34396244	Older adult-specific microbes correlate with treatment response and markers of T-cell senescence in NSCLC	2023	Cancer Research	10.1158/1538-7445.AGCA22-PR004	included (conference abstract)	02 Neoplasms	Abstract; short extraction
450	rayyan-34396262	Dysregulation of the Microbiome-Immune Axis Drives Cardiovascular Pathology in Early-Onset CKD	2023	Journal of the American Society of Nephrology	10.1681/ASN.20233411S1515b	included (conference abstract)	16 Diseases of the genitourinary system	Abstract; short extraction
451	Added_manually_7a	Unraveling the role of gut microbiota by fecal microbiota transplantation in rat model of kidney stone disease	2024	scientific reports	10.1038/s41598-024-72694-4	included	16 Diseases of the genitourinary system	Full-text; short extraction
451	rayyan-34396263	Gut Dysbiosis and Hyperoxaluria in Nephrolithiasis	2023	Journal of the American Society of Nephrology	10.1681/ASN.20233411S1545d	included (conference abstract) [additional report]		Additional report of included study
452	rayyan-34392954	Human fecal microbiome transplantation does not alter diabetes incidence in NOD mice	2023	DIABETOLOGIA		included (conference abstract)	05 Endocrine, nutritional or metabolic diseases	Abstract; short extraction
453	rayyan-34392963	Lipopolysaccharide-producing Veillonella infantium and Escherichia<i> fergusonii</i> cause vagus nerve-mediated cognitive impairment in mice	2024	BRAIN BEHAVIOR AND IMMUNITY	10.1016/j.bbi.2024.02.031	included	06 Mental, behavioural or neurodevelopmental disorders	Full-text; short extraction
454	rayyan-34393623	Intratumoral Microbiota Composition Regulates Chemoimmunotherapy Response in Esophageal Squamous Cell Carcinoma	2023	Cancer Research	10.1158/0008-5472.CAN-22-2593	included	02 Neoplasms	Full-text; short extraction
455	rayyan-34393627	Fecal microbiome transplant from patients with lactation mastitis promotes mastitis in conventional lactating mice	2023	Frontiers in Microbiology	10.3389/fmicb.2023.1123444	included	18 Pregnancy, childbirth or the puerperium	Full-text; short extraction
456	rayyan-34396788	MICROBIAL METABOLISM OF DIETARY TRYPTOPHAN ENHANCES ARYL HYDROCARBON RECEPTOR ACTIVATION: IMPLICATIONS FOR IBD	2020	Journal of the Canadian Association of Gastroenterology	10.1093/jcag/gwz047.041	included (conference abstract)	13 Diseases of the digestive system	Abstract; short extraction
457	rayyan-34396789	TRANSFER OF DEPRESSIVE-LIKE PHENOTYPE TO GNOTOBIOTIC MICE DEPENDS ON MICROBIAL FEATURES SPECIFIC TO INDIVIDUAL PATIENTS	2020	Journal of the Canadian Association of Gastroenterology	10.1093/jcag/gwz047.049	included (conference abstract)	06 Mental, behavioural or neurodevelopmental disorders	Abstract; short extraction
458	rayyan-34396801	Immune tolerance to colon cancer is mediated by colon dysbiosis: Human results and experimental In Vivo validation	2020	Journal of Clinical Oncology	10.1200/JCO.2020.38.15_suppl.e16062	included (conference abstract)	02 Neoplasms	Abstract; short extraction
459	rayyan-34395481	Yeast beta-Glucan Improves Insulin Sensitivity and Hepatic Lipid Metabolism in Mice Humanized with Obese Type 2 Diabetic Gut Microbiota.	2022	Molecular nutrition & food research	10.1002/mnfr.202100819	included	05 Endocrine, nutritional or metabolic diseases	Full-text; short extraction
459	rayyan-34396806	Baker's yeast (1-3)-Î˛-D-glucan improves insulin sensitivity and alters hepatic metabolic functionality in mice humanized with obese type 2 diabetic microbiome	2020	Obesity Reviews	10.1111/obr.13118	included (conference abstract) [additional report]		Additional report of included study
460	rayyan-34396379	The gut microbiome as a disease driver and therapeutic target in alcohol-associated liver disease	2022	Alcoholism: Clinical and Experimental Research	10.1111/acer.14905	included (conference abstract)	13 Diseases of the digestive system	Abstract; short extraction
461	rayyan-34396449	EPITHELIAL DUOX2 ACTIVATION INCREASES GUT PERMEABILITY AND BACTERIAL TRANSLOCATION THAT ARE RESCUED WITH BUTYRATE SUPPLEMENTATION	2022	Gastroenterology	10.1016/S0016-5085(22)60021-0	included (conference abstract)	13 Diseases of the digestive system	Abstract; short extraction
462	rayyan-34396477	CHRONIC DSS LEADS TO ALTERED EXPRESSION OF IRAK4/TPL2 PATHWAYS IN UC-COLONIZED MICE	2022	Journal of the Canadian Association of Gastroenterology	10.1093/jcag/gwab049.143	included (conference abstract)	13 Diseases of the digestive system	Abstract; short extraction
463	rayyan-34396584	Parkinson's disease neurodegeneration is mediated by the gut microbiome	2021	European Journal of Clinical Investigation	10.1111/eci.13567	included (conference abstract)	08 Diseases of the nervous system	Abstract; short extraction
464	rayyan-34396598	Human Colon Cancer-Associated Biofilms Alter Host Immune Populations And Promote Tumorigenesis	2021	Gastroenterology	10.1016/S0016-5085(21)01059-3	included (conference abstract)	02 Neoplasms	Abstract; short extraction
465	Added_manually_6a	Fiber-associated Lachnospiraceae reduce colon tumorigenesis by modulation of the tumor-immune microenvironment	2021	biorxiv.org	10.1101/2021.02.24.432654	included	02 Neoplasms	Full-text; short extraction
465	rayyan-34396575	Fibre-associated lachnospiraceae reduce colon tumorigenesis by modulation of the tumour-immune microenvironment	2021	European Journal of Immunology	10.1002/eji.202170200	included (conference abstract) [additional report]		Additional report of included study
465	rayyan-34396612	Fiber-associated Lachnospiraceae reduce colon tumorigenesis by modulation of the tumor-immune microenvironment	2021	Journal of Immunology	10.4049/jimmunol.206.Supp.68.14	included (conference abstract) [additional report]		Additional report of included study
466	rayyan-34398057	Microbiota from colon cancer patients induces intestinal epithelial cell proliferation in germ-free mice	2011	Gastroenterology	10.1016/S0016-5085(11)60034-6	included (conference abstract)	02 Neoplasms	Abstract; short extraction
467	rayyan-34392969	Metabolic impact of polyphenol-rich aronia fruit juice mediated by inflammation status of gut microbiome donors in humanized mouse model	2023	FRONTIERS IN NUTRITION	10.3389/fnut.2023.1244692	included	05 Endocrine, nutritional or metabolic diseases	Full-text; short extraction
468	rayyan-34392989	<i>Helicobacter</i><i> hepaticus</i> augmentation triggers Dopaminergic degeneration and motor disorders in mice with Parkinson's disease	2023	MOLECULAR PSYCHIATRY	10.1038/s41380-022-01910-2	included	08 Diseases of the nervous system	Full-text; short extraction
469	rayyan-34393065	The gut microbiota contributes to the pathogenesis of anorexia nervosa in humans and mice	2023	NATURE MICROBIOLOGY	10.1038/s41564-023-01355-5	included	06 Mental, behavioural or neurodevelopmental disorders	Full-text; short extraction
470	rayyan-34393066	Microbiota-derived 3-IAA influences chemotherapy efficacy in pancreatic cancer	2023	NATURE	10.1038/s41586-023-05728-y	included	02 Neoplasms	Full-text; short extraction
471	rayyan-34393091	Ketogenic diet therapy for pediatric epilepsy is associated with alterations in the human gut microbiome that confer seizure resistance in mice	2023	CELL REPORTS	10.1016/j.celrep.2023.113521	included	08 Diseases of the nervous system	Full-text; short extraction
472	rayyan-34393223	Microbiota from Preterm Infants Who Develop Necrotizing Enterocolitis Drives the Neurodevelopment Impairment in a Humanized Mouse Model	2023	MICROORGANISMS	10.3390/microorganisms11051131	included	19 Certain conditions originating in the perinatal period	Full-text; short extraction
473	rayyan-34393233	Human Infant Fecal Microbiota Differentially Influences the Mucosal Immune Pathways Upon Influenza Infection in a Humanized Gnotobiotic Pig Model.	2024	Current microbiology	10.1007/s00284-024-03785-8	included	24 Factors influencing health status or contact with health services	Full-text; short extraction
474	rayyan-34393236	The transfer of gut microbiota/metabolites from children to mice affects cardiometabolic development and induces sex-dimorphism in recipients.	2024	Vascular pharmacology	10.1016/j.vph.2024.107325	included (conference abstract)	05 Endocrine, nutritional or metabolic diseases	Abstract; short extraction
475	rayyan-34393000	Bifidobacterium longum promotes postoperative liver function recovery in patients with hepatocellular carcinoma	2024	CELL HOST & MICROBE	10.1016/j.chom.2023.11.011	included	02 Neoplasms	Full-text; short extraction
476	rayyan-34393005	<i>Fusobacterium</i> nucleatum-derived succinic acid induces tumor resistance to immunotherapy in colorectal cancer	2023	CELL HOST & MICROBE	10.1016/j.chom.2023.04.010	included	02 Neoplasms	Full-text; short extraction
477	rayyan-34393009	Intestinal microbiome dysbiosis in alcohol-dependent patients and its effect on rat behaviors	2023	MBIO	10.1128/mbio.02392-23	included	06 Mental, behavioural or neurodevelopmental disorders	Full-text; short extraction
478	rayyan-34397001	Humanized microbiome mouse models to enhance immunotherapy in glioblastoma	2018	Neuro-Oncology	10.1093/neuonc/noy148	included (conference abstract)	02 Neoplasms	Abstract; short extraction
479	rayyan-34397097	Food allergy is associated with altered epithelial gene expression driven by early life dysbiosis	2018	Journal of Immunology	10.4049/jimmunol.200.Supp.53.4	included (conference abstract)	04 Diseases of the immune system	Abstract; short extraction
480	rayyan-34397139	FERMENTABLE CARBOHYDRATE-MICROBIOME INTERACTIONS in A MOUSE MODEL of IBS	2018	Journal of the Canadian Association of Gastroenterology	10.1093/jcag/gwy009.021	included (conference abstract)	13 Diseases of the digestive system	Abstract; short extraction
481	rayyan-34397142	IBS-D MICROBIOTA INDUCES GUT-BRAIN DYSFUNCTION by DISRUPTING INTESTINAL NEURAL and IMMUNE PATHWAYS	2018	Journal of the Canadian Association of Gastroenterology	10.1093/jcag/gwy008.264	included (conference abstract)	13 Diseases of the digestive system	Abstract; short extraction
482	rayyan-34395255	Susceptibility to febrile malaria is associated with an inflammatory gut microbiome.	2024	Research square	10.21203/rs.3.rs-3974068/v1	included	21 Symptoms, signs or clinical findings, not elsewhere classified	Full-text; short extraction
483	rayyan-34392896	TRANSPLANTATION OF DYSBIOTIC FECAL MICROFLORA FROM ALCOHOL-ASSOCIATED-HEPATITIS (AAH) PATIENTS, LEADS TO MALLORY-DENK BODY FORMATION AND PATHOGENESIS OF ALCOHOLIC HEPATITIS IN A MOUSE MODEL	2023	HEPATOLOGY	10.1097/HEP.0000000000000580	included (conference abstract)	13 Diseases of the digestive system	Abstract; short extraction
484	rayyan-34392900	The function of the gut microbiota-bile acid-TGR5 axis in diarrhea-predominant irritable bowel syndrome	2024	MSYSTEMS	10.1128/msystems.01299-23	included	13 Diseases of the digestive system	Full-text; short extraction
485	rayyan-34392902	Alterations in the Gut Microbiome and Metabolisms in Pregnancies with Fetal Growth Restriction	2023	MICROBIOLOGY SPECTRUM	10.1128/spectrum.00076-23	included	19 Certain conditions originating in the perinatal period	Full-text; short extraction
486	rayyan-34392913	Gut-derived metabolites mediating cognitive development in 5-year-old children: Early-life transplant in mice has lasting effects throughout adulthood	2023	BRAIN BEHAVIOR AND IMMUNITY	10.1016/j.bbi.2023.08.009	included	06 Mental, behavioural or neurodevelopmental disorders	Full-text; short extraction
487	rayyan-34392934	UNIQUE INTRAHEPATIC BACTERIAL SIGNATURES FOR NON-ALCOHOLIC FATTY LIVER DISEASE: EVIDENCE FROM A HUMAN MICROBIOTA-ASSOCIATED MURINE MODEL	2022	HEPATOLOGY	10.1002/hep.32697	included (conference abstract)	13 Diseases of the digestive system	Abstract; short extraction
488	rayyan-34392941	Statins aggravate insulin resistance through reduced blood glucagon-like peptide-1 levels in a microbiota-dependent manner	2024	CELL METABOLISM	10.1016/j.cmet.2023.12.027	included	05 Endocrine, nutritional or metabolic diseases	Full-text; short extraction
489	rayyan-34393746	Gut microbiota Parabacteroides distasonis enchances the efficacy of immunotherapy for bladder cancer by activating anti-tumor immune responses	2024	BMC Microbiology	10.1186/s12866-024-03372-8	included	02 Neoplasms	Full-text; short extraction

## Sheet: Table B.2 Excluded studies
title	year	journal	volume	issue	pages	doi	DECISION
Induction in rats of serum agglutinins to Eubacterium, Peptostreptococcus and Coprococcus species by the faecal flora from patients with Crohn's disease and healthy subjects	1984	Journal of Hygiene	93	2	345-348	10.1017/S0022172400064895	EXCLUDED (NO FMT)
Association of a Leaky Gut but Not Microbial Dysbiosis with Obesity-related OA: A Translational Study	2020	Arthritis Rheum.	72		3014-3017	10.1016/j.ocarto.2022.100317	EXCLUDED (NO FMT)
Immunoglobulin a targets microbes in the fecal microbiota of Malawian twins discordant for kwashiorkor	2013	J. Allergy Clin. Immunol.	131	2	AB330	10.1016/j.jaci.2012.12.1556	EXCLUDED (NO FMT)
Increased Expression of DUOX2 Is an Epithelial Response to Mucosal Dysbiosis Required for Immune Homeostasis in Mouse Intestine	2015	Gastroenterology	149	7	1849-1859	10.1053/j.gastro.2015.07.062	EXCLUDED (NO FMT)
Altered gut metabolome contributes to depression-like behaviors in rats exposed to chronic unpredictable mild stress.	2019	Transl Psychiatry	9	101562664	40-40	10.1038/s41398-019-0391-z	EXCLUDED (NO FMT)
Gut microbiota alteration in adolescent anorexia nervosa does not normalize with short-term weight restoration.	2021	Int J Eat Disord	54		969-980	10.1002/eat.23435	EXCLUDED (NO FMT)
Bridging the gap between host immune response and intestinal dysbiosis in inflammatory bowel disease: does immunoglobulin A mark the spot?.	2015	Clin Gastroenterol Hepatol	13	101160775	P842-846	10.1016/j.cgh.2015.02.028	EXCLUDED (NO FMT)
Gut microbiome composition to predict resistance in renal cell carcinoma (RCC) patients on nivolumab	2018	J. Clin. Oncol.	36	15		10.1200/JCO.2018.36.15_suppl.4519	EXCLUDED (NO FMT)
A role for bacterial urease in gut dysbiosis and Crohn's disease.	2017	Sci Transl Med	9	101505086		10.1126/scitranslmed.aah6888	EXCLUDED (NO FMT)
The microbial gbu gene cluster links cardiovascular disease risk associated with red meat consumption to microbiota l-carnitine catabolism	2022	Nat. Microbiol.	7	1	73-86	10.1038/s41564-021-01010-x	EXCLUDED (NO FMT)
The physiological activity of human faecal flora evaluated by determination of germfree animal characteristics	1981	ACTA CHIR. SCAND.	147	8	703-705	https://pubmed.ncbi.nlm.nih.gov/7046315/	EXCLUDED (NO FMT)
132 GUT DYSBIOSIS INDUCED BY CIRCADIAN RHYTHM DISRUPTION PROMOTES VISCERAL HYPERSENSITIVITY: MEDIATION BY DEGRADATION OF COLONIC MUCUS BARRIER AND LPS ENDOTOXEMIA.	2020	Gastroenterology	158	6	S-26	10.1016/S0016-5085(20)30746-0	EXCLUDED (NO FMT) (conference abstract)
A common gut commensal utilizes tryptophan to promote cancer via the aryl hydrocarbon receptor	2022	Cancer Res.	82	12		10.1158/1538-7445.AM2022-3046	EXCLUDED (NO FMT) (conference abstract)
Gut bacterial ClpB-like gene function is associated with decreased body weight and a characteristic microbiota profile	2020	Microbiome	8	1		10.1186/s40168-020-00837-6	EXCLUDED (WRONG FMT DONOR: health status unclear)
Gut microbiota tuning promotes tumor-associated antigen cross presentation and enhances CAR T antitumor effects	2021	Blood	138		163	10.1182/blood-2021-151093	EXCLUDED (WRONG FMT DONOR: health status unclear)
Transplanted Human Microbiota and Enteric Pathogen Challenge Enhanced Susceptibility to Allergen-Mediated Asthma in a Murine Model	2018	JOURNAL OF ALLERGY AND CLINICAL IMMUNOLOGY	141	2	AB183-AB183	10.1016/j.jaci.2017.12.583	EXCLUDED (WRONG FMT DONOR: health status unclear)
COLONIZATION OF GERM-FREE MICE WITH A HUMAN MICROBIOTA INDUCES FXR SIGNALING	2016	JOURNAL OF HEPATOLOGY	64			10.1016/S0168-8278(16)00699-1	EXCLUDED (WRONG FMT DONOR: health status unclear)
Microbiome modification impacts PSCA directed chimeric antigen receptor (CAR) T cell therapy for prostate cancer	2024	Cancer Research	84	6		10.1158/1538-7445.AM2024-6676	EXCLUDED (WRONG FMT DONOR: health status unclear, only the received drug was reported)
Host-microbial interactions in the lactational period using antibiotic depleted specific pathogen free mice model	2022	American Journal of Obstetrics and Gynecology	226	1		10.1016/j.ajog.2021.11.518	EXCLUDED (WRONG FMT DONOR: healthy chilren; beastfeeding versus formula feeding)
Dietary fibre directs microbial tryptophan metabolism via metabolic interactions in the gut microbiota.	2024	Nature microbiology				10.1038/s41564-024-01737-3	EXCLUDED (WRONG FMT DONOR: healthy donors)
THE EFFECT OF A PLANT-BASED DIET IN DSS-INDUCED COLITIS	2020	Gastroenterology	158	6		10.1016/S0016-5085(20)33698-2	EXCLUDED (WRONG FMT DONOR: healthy donors)
ALTERATIONS TO BOTH INTESTINAL BARRIER INTEGRITY AND THE MICROBIOTA CONSPIRE DURING AGING TO PROMOTE DISEASE PROGRESSION IN A MOUSE MODEL OF MULTIPLE SCLEROSIS	2024	Journal of the Canadian Association of Gastroenterology	7			10.1093/jcag/gwad061.016	EXCLUDED (WRONG FMT DONOR: healthy donors)
Potential of Establishing the Corresponding Human Microbial Community in Pseudo Germ-Free Mice through Fecal Microbe Transfer from Three Urolithin Metabotypes	2022	J Agric Food Chem	70	30	9388-9398	10.1021/acs.jafc.2c02796	EXCLUDED (WRONG FMT DONOR: healthy human)
A single faecal microbiota transplantation modulates the microbiome and improves clinical manifestations in a rat model of colitis	2019	EBioMedicine	48		630-641	10.1016/j.ebiom.2019.10.002	EXCLUDED (WRONG FMT DONOR: healthy human)
DIETARY FIBER SUPPRESSES COLONIC TUMORIGENESIS IN GNOTOBIOTIC MICE COLONIZED WITH HUMAN FECAL MICROBIOTA FROM A COHORT AT HIGH RISK OF COLON CANCERbv	2021	GASTROENTEROLOGY	160	6	S165-S165	10.1016/S0016-5085(21)01146-X	EXCLUDED (WRONG FMT DONOR: healthy human)
Stachyose increases intestinal barrier through Akkermansia muciniphila and reduces gut inflammation in germ-free mice after human fecal transplantation	2020	Food Res Int	137		109288	10.1016/j.foodres.2020.109288	EXCLUDED (WRONG FMT DONOR: healthy human)
An individualized mosaic of maternal microbial strains is transmitted to the infant gut microbial community.	2020	R. Soc. open sci.	7	101647528	192200-192200	10.1098/rsos.192200	EXCLUDED (WRONG FMT DONOR: healthy human)
A metabolomic view of how the human gut microbiota impacts the host metabolome using humanized and gnotobiotic mice	2013	ISME J.	7	10	1933-1943	10.1038/ismej.2013.89	EXCLUDED (WRONG FMT DONOR: healthy human)
Kazak faecal microbiota transplantation induces short-chain fatty acids that promote glucagon-like peptide-1 secretion by regulating gut microbiota in db/db mice.	2021	Pharm biol	59	9812552	1075-1085	10.1080/13880209.2021.1954667	EXCLUDED (WRONG FMT DONOR: healthy human)
A Humanized Diet Profile May Facilitate Colonization and Immune Stimulation in Human Microbiota-Colonized Mice	2020	Front. Microbiol.	11			10.3389/fmicb.2020.01336	EXCLUDED (WRONG FMT DONOR: healthy human)
Fecal microbiota transplantation improves metabolism and gut microbiome composition in db/db mice	2020	Acta Pharmacol. Sin.	41	5	678-685	10.1038/s41401-019-0330-9	EXCLUDED (WRONG FMT DONOR: healthy human)
Identification of sleep fragmentation-induced gut microbiota alteration and prediction of functional impact in Sprague Dawley rats harboring microbiome derived from multiple human donors	2022	Sleep Sci.	15		2019-07-01	10.5935/1984-0063.20200116	EXCLUDED (WRONG FMT DONOR: healthy human)
Curcumin Alleviates DSS-Induced Anxiety-Like Behaviors via the Microbial-Brain-Gut Axis	2022	Oxidative Med. Cell. Longevity	2022			10.1155/2022/6244757	EXCLUDED (WRONG FMT DONOR: healthy human)
Human microbiota influence the efficacy of immunotherapy in a mouse model of glioblastoma	2021	Neuro-Oncology	23		vi93-vi94	10.1093/neuonc/noab196.369	EXCLUDED (WRONG FMT DONOR: healthy human)
Microbiota Reconstitution Does Not Cause Bone Loss in Germ-Free Mice.	2018	mSphere	3	101674533		10.1128/mSphereDirect.00545-17	EXCLUDED (WRONG FMT DONOR: healthy human)
Development of the gut microbiota and mucosal IgA responses in twins and gnotobiotic mice	2016	Nature	534	7606	263-266	10.1038/nature17940	EXCLUDED (WRONG FMT DONOR: healthy human)
Transplant of microbiota from long-living people to mice reduces aging-related indices and transfers beneficial bacteria.	2020	Aging (Albany NY)	12	101508617	4778—4793	10.18632/aging.102872	EXCLUDED (WRONG FMT DONOR: healthy human)
Dietary Fiber-Induced Improvement in Glucose Metabolism Is Associated with Increased Abundance of Prevotella.	2015	Cell Metab	22	101233170	971-982	10.1016/j.cmet.2015.10.001	EXCLUDED (WRONG FMT DONOR: healthy human)
Resistant starch modifies gut microflora and microbial metabolism in human flora-associated rats inoculated with faeces from Italian and UK donors	1999	J. Appl. Microbiol.	86	3	521-530	10.1046/j.1365-2672.1999.00696.x	EXCLUDED (WRONG FMT DONOR: healthy human)
Leveraging gut microbiota networks to impact tumor immunotherapy	2020	Cancer Immunol. Res.	8	4		10.1158/2326-6074.TUMIMM18-PR01	EXCLUDED (WRONG FMT DONOR: healthy human) (conference abstract)
Association of gut microbiota with spontaneous autoimmune uveitis studied by human flora reconstitution of germ-free mice	2020	Invest. Ophthalmol. Vis. Sci.	61	7		https://iovs.arvojournals.org/article.aspx?articleid=2768171	EXCLUDED (WRONG FMT DONOR: healthy human) (conference abstract)
Therapeutic Effects of the In Vitro Cultured Human Gut Microbiota as Transplants on Altering Gut Microbiota and Improving Symptoms Associated with Autism Spectrum Disorder	2020	Microb Ecol	80	2	475-486	10.1007/s00248-020-01494-w	EXCLUDED (WRONG FMT DONOR: healthy human; WRONG INTERVENTION: FMT as a treatment)
Microbiota from human infants consuming secretors or non-secretors mothers' milk impacts the gut and immune system in mice.	2024	mSystems	9	4		10.1128/msystems.00294-24	EXCLUDED (WRONG FMT DONOR: healthy infants depending on maternal secretor status)
Impact of human infant gut microbiota on murine behavior and dendritic complexity in prefrontal cortex	2021	Neuropsychopharmacology	46			10.1038/s41386-021-01238-5	EXCLUDED (WRONG FMT DONOR: healthy infants)
Fecal microbiota transplantation ameliorates experimental colitis via gut microbiota and T-cell modulation	2021	World J. Gastroenterol.	27	21	2834-2849	10.3748/wjg.v27.i21.2834	EXCLUDED (WRONG FMT DONOR: healthy mice)
Prevention of antibiotic-induced dysbiosis in human volunteers by DAV132 and preservation of responsiveness to anti-PD-1 demonstrated by transplantation of human feces into tumor-bearing mice	2023	CANCER RESEARCH	83	7		10.1158/1538-7445.AM2023-5882	EXCLUDED (WRONG FMT DONOR: healthy people)
PREVENTION OF ANTIBIOTIC-INDUCED DYSBIOSIS IN HUMAN VOLUNTEERS BY DAV132 AND PRESERVATION OF RESPONSIVENESS TO ANTI-PD-1 THERAPY DEMONSTRATED BY TRANSPLANTATION OF HUMAN FECES INTO TUMOR-BEARING MICE	2022	JOURNAL FOR IMMUNOTHERAPY OF CANCER	10			10.1136/jitc-2022-SITC2022.1306	EXCLUDED (WRONG FMT DONOR: healthy people)
Ketogenic Diet Induces Anti-Tumorigenic Effects in Colorectal Cancer through Microbial Production of Stearate	2023	bioRxiv				10.1101/2023.12.07.570549	EXCLUDED (WRONG FMT DONOR: healthy people)
Moderate altitude exposure impacts host fasting blood glucose and serum metabolome by regulation of the intestinal flora	2023	SCIENCE OF THE TOTAL ENVIRONMENT	905			10.1016/j.scitotenv.2023.167016	EXCLUDED (WRONG FMT DONOR: healthy people, health-promoting intervention)
Human-derived fecal microbiota transplantation alleviates social deficits of the BTBR mouse model of autism through a potential mechanism involving vitamin B6 metabolism.	2024	mSystems	9	6		10.1128/msystems.00257-24	EXCLUDED (WRONG FMT DONOR: healthy people; FMT used to treat animal models)
Enteric disease in rabbits inoculated with stool filtrates from persons with chronic diarrhea	1989	J. INFECT. DIS.	159	1	133-135	10.1093/infdis/159.1.133	EXCLUDED (WRONG FMT DONOR: humans with infectious disease)
Effect of gut microbiota modulation on hepatic lipid metabolism	2018	FASEB J.	32	1		10.1096/fasebj.2018.32.1_supplement.760.13	EXCLUDED (WRONG FMT DONOR: mice)
Interactions between host genetics and gut microbiota determine susceptibility to CNS autoimmunity.	2020	Proc Natl Acad Sci U S A	117		27516-27527	10.1073/pnas.2002817117	EXCLUDED (WRONG FMT DONOR: mice)
Xiao-Chai-Hu-Tang ameliorates tumor growth in cancer comorbid depressive symptoms via modulating gut microbiota-mediated TLR4/MyD88/NF-κB signaling pathway	2021	Phytomedicine	88			10.1016/j.phymed.2021.153606	EXCLUDED (WRONG FMT DONOR: mice)
Gut microbiota contributes to the development of hypertension in a genetic mouse model of systemic lupus erythematosus	2021	Br. J. Pharmacol.	178	18	3708-3729	10.1111/bph.15512	EXCLUDED (WRONG FMT DONOR: mice)
Intestinal alteration of a-gustducin and sweet taste signaling pathway in metabolic diseases is partly rescued after weight loss and diabetes remission	2021	Am. J. Physiol. Endocrinol. Metab.	321	3	E417-E432	10.1152/ajpendo.00071.2021	EXCLUDED (WRONG FMT DONOR: mice)
Daily full spectrum light exposure prevents food allergy-like allergic diarrhea by modulating vitamin D3 and microbiota composition	2021	npj Biofilms and Microbiomes	7	1		10.1038/s41522-021-00213-8	EXCLUDED (WRONG FMT DONOR: mice)
Reverse phenotype transfer via fecal microbial transplantation in inflammatory bowel disease	2019	Med. Hypotheses	122		41-44	10.1016/j.mehy.2018.10.017	EXCLUDED (WRONG FMT DONOR: mice)
Gut microbiota dysbiosis worsens the severity of acute pancreatitis in patients and mice	2019	J. Gastroenterol.	54	4	347-358	10.1007/s00535-018-1529-0	EXCLUDED (WRONG FMT DONOR: mice)
An obesity-associated gut microbiome with increased capacity for energy harvest	2006	Nature	444	7122	1027-1031	10.1038/nature05414	EXCLUDED (WRONG FMT DONOR: mice)
Deficiency in intestinal epithelial O-GlcNAcylation predisposes to gut inflammation.	2018	EMBO Mol Med	10	101487380		10.15252/emmm.201708736	EXCLUDED (WRONG FMT DONOR: mice)
Low-dose interleukin-2 shapes a tolerogenic gut microbiota that improves autoimmunity and gut inflammation	2022	JCI Insight				10.1172/jci.insight.159406	EXCLUDED (WRONG FMT DONOR: mice)
Gut Microbiota Disorder Contributes to the Production of IL-17A That Exerts Chemotaxis via Binding to IL-17RA in Endometriosis	2024	JOURNAL OF INFLAMMATION RESEARCH	17			10.2147/JIR.S458928	EXCLUDED (WRONG FMT DONOR: mice)
BARIATRIC SURGERY-INDUCED MODULATION OF GUT MICROBIOTA IMPROVES RESPONSE TO aPD-1 IMMUNOTHERAPY IN PRECLINICAL MODEL OF BREAST CANCER AFTER BARIATRIC SURGERY	2023	Journal for ImmunoTherapy of Cancer	11			10.1136/jitc-2023-SITC2023.1325	EXCLUDED (WRONG FMT DONOR: mice)
ENTERAL NUTRITION PROMOTES THE REMISSION OF COLITIS BY GUT MICEOBES-MEDIATED HISTIDINE BIOSYNTHESIS	2023	Gastroenterology	164	6		10.1016/S0016-5085(23)03833-7	EXCLUDED (WRONG FMT DONOR: mice)
Sleeve gastrectomy promotes colitis-associated colorectal cancer in a murine model via a modified gut microbiome	2022	bioRxiv				10.1101/2022.06.04.494831	EXCLUDED (WRONG FMT DONOR: mice)
Leveraging gut microbiota networks to impact tumor immunotherapy	2019	Cancer Res.	79	13		10.1158/1538-7445.SABCS18-2839	EXCLUDED (WRONG FMT DONOR: mice) (conference abstract)
Intestinal dysbiosis fuels liver disease progression via NLRP3 in the Mdr2â€“/â€“ mouse model of primary sclerosing cholangitis	2019	J. Hepatol.	70	1	e100	10.1016/S0618-8278(19)30177-X	EXCLUDED (WRONG FMT DONOR: mice) (conference abstract)
HUMAN UMBILICAL CORD MESENCHYMAL STEM CELLS AMELIORATE COLON INFLAMMATION VIA MODULATION OF GUT MICROBIOTASCFAS-IMMUNE AXIS	2023	Gastroenterology	164	6		10.1016/S0016-5085(23)03831-3	EXCLUDED (WRONG FMT DONOR: mice; based on the full-text article, doi: 10.1186/s13287-023-03471-9)
Microbiota and stress: a loop that impacts memory	2022	Psychoneuroendocrinology	136			10.1016/j.psyneuen.2021.105594	EXCLUDED (WRONG FMT DONOR: quail)
Functional changes in metabolic and malignancy-associated bacterial genes in the post-transplant intestinal microbiome	2021	Transplantation	105	8	49-50	10.1097/01.tp.0000789500.50801.c7	EXCLUDED (WRONG FMT DONOR: rat; based on the abstract published elsewhere https://atcmeetingabstracts.com/abstract/functional-changes-in-metabolic-and-malignancy-associated-bacterial-genes-in-the-post-transplant-intestinal-microbiome/)
Aberrant branched-chain amino acid accumulation along the microbiota-gut-brain axis: Crucial targets affecting the occurrence and treatment of ischaemic stroke	2023	BRITISH JOURNAL OF PHARMACOLOGY	180	3		10.1111/bph.15965	EXCLUDED (WRONG FMT DONOR: rats)
Microbiota and immune system networks in the periphery	2020	Mult. Scler. J.	26	1	15	10.1177/1352458520917098	EXCLUDED (WRONG FMT DONOR: unclear)
Imbalanced gut microbiota fuels hcc development by shaping the hepatic inflammatory microenvironment	2021	Hepatology	74		360A	10.1002/hep.32188	EXCLUDED (WRONG FMT DONOR: unclear)
Triptolide induce liver injury via modulation of gut microbiota and bile acid metabolism	2021	J. Gastroenterol. Hepatol. Res.	36		175	10.1111/jgh.15607	EXCLUDED (WRONG FMT DONOR: unclear)
Complement C3aR loss drives colorectal cancer by modulating gut microbiota	2020	J. Immunol.	204	1		10.4049/jimmunol.204.Supp.83.5	EXCLUDED (WRONG FMT DONOR: unclear)
FP07.01 Dysbiosis of Gut Microbiota Suppress the Brain Metastasis of Non-Small Cell Lung Cancer	2021	J. Thorac. Oncol.	16	3	S203	10.1016/j.jtho.2021.01.101	EXCLUDED (WRONG FMT DONOR: unclear; WRONG INTERVENTION: FMT as treatment)
Is microbiome treatment for obesity and metabolic syndrome a possibility?	2023	Hormone Research in Paediatrics	96			10.1159/000529083	EXCLUDED (WRONG FMT RECIPIENT: humans/WRONG DONOR: healthy human donors)
Biogeographic variation and functional pathways of the gut microbiota in celiac disease	2022	Gastroenterology				10.1053/j.gastro.2022.06.088	EXCLUDED (WRONG INTERVENTION: duodenal aspirate used for transplantation)
SMALL INTESTINAL MICROBIOME DYSBIOSIS MAY UNDERLIE ABDOMINAL PAIN IN PATIENTS WITH DISORDERS OF GUT BRAIN AXIS INTERACTION.	2023	Gastroenterology	164	6		10.1016/S0016-5085(23)00988-5	EXCLUDED (WRONG INTERVENTION: duodenal aspirate used for transplantation)
BIOGEOGRAPHIC VARIATION AND FUNCTIONAL PATHWAYS OF THE GUT MICROBIOTA IN CELIAC DISEASE	2022	Journal of the Canadian Association of Gastroenterology	5			10.1093/jcag/gwab049.045	EXCLUDED (WRONG INTERVENTION: duodenal aspirate used for transplantation)
Human gut microbiota after bariatric surgery alters intestinal morphology and glucose absorption in mice independently of obesity.	2023	Gut	72	3		10.1136/gutjnl-2022-328185	EXCLUDED (WRONG INTERVENTION: FMT as a test for microbiota-mediated effect of bariatric surgery)
The microbiome changes induced by bariatric surgery protects against obesity and nonalcoholic fatty liver disease by decreasing gastric inhibitory protein and increasing hepatic NKT cell expression	2020	Hepatology	72	1		10.1002/hep.31578	EXCLUDED (WRONG INTERVENTION: FMT as a test for microbiota-mediated effect of bariatric surgery)
Metabolic benefits of caloric restriction are linked with defined immune signatures shaped by the gut microbiome	2022	Diabetologie und Stoffwechsel	17			10.1055/s-0042-1746348	EXCLUDED (WRONG INTERVENTION: FMT as a test for microbiota-mediated effect of caloric restriction)
Personalized microbiome-driven effects of non-nutritive sweeteners on human glucose tolerance	2022	CELL	185	18		10.1016/j.cell.2022.07.016	EXCLUDED (WRONG INTERVENTION: FMT as a test for microbiota-mediated effect of non-nutritive sweeteners)
Transferable Immunoglobulin A–Coated Odoribacter splanchnicus in Responders to Fecal Microbiota Transplantation for Ulcerative Colitis Limits Colonic Inflammation	2022	Gastroenterology	162	1	166-178	10.1053/j.gastro.2021.09.061	EXCLUDED (WRONG INTERVENTION: FMT as treatment)
Fecal microbial transplant can improve brain inflammation: Lessons from human studies and animal models	2019	Hepatology	70		18A-19A	10.1002/hep.30940	EXCLUDED (WRONG INTERVENTION: FMT as treatment) (conference abstract)
Effect of diet on disease development and faecal microbiota transplantation efficacy in humanized SAMP/ Yit and DSS mice models	2024	Journal of Crohn's and Colitis	18			10.1093/ecco-jcc/jjad212.1423	EXCLUDED (WRONG INTERVENTION: FMT is planned, but not performed/the results are not reported)
44.2 The Microbiome and Neuroinflammation in Youth With PANS/PANDAS	2023	Journal of the American Academy of Child and Adolescent Psychiatry	62	10		10.1016/j.jaac.2023.07.870	EXCLUDED (WRONG INTERVENTION: FMT is planned, but not performed/the results are not reported)
THERABIOME-GBM: THERAPEUTIC OUTCOMES RELATED TO GUT MICROBIOME IN GLIOBLASTOMA (GBM) PATIENTS RECEIVING CHEMO-RADIATION: A PROSPECTIVE OBSERVATIONAL STUDY	2023	Neuro-Oncology	25			10.1093/neuonc/noad179.0051	EXCLUDED (WRONG INTERVENTION: FMT was not conducted)
86P Regulation of cancer progression through the gut microbiome and immuno-nutrition	2023	ESMO Open	8	1		10.1016/j.esmoop.2023.101896	EXCLUDED (WRONG INTERVENTION: FMT was probably not conducted)
Metagenome-wide association of gut microbiome features for schizophrenia	2020	NATURE COMMUNICATIONS	11	1		10.1038/s41467-020-15457-9	EXCLUDED (WRONG INTERVENTION: FMT with selected strains)
Duodenal Bacteria From Patients With Celiac Disease and Healthy Subjects Distinctly Affect Gluten Breakdown and Immunogenicity.	2016	Gastroenterology	151		P670-683	10.1053/j.gastro.2016.06.041	EXCLUDED (WRONG INTERVENTION: FMT with selected strains)
Defined microbiota transplant restores Th17/RORÎłt+ regulatory T cell balance in mice colonized with inflammatory bowel disease microbiotas	2020	Proc. Natl. Acad. Sci. U. S. A.	117	35	21536-21545	10.1073/pnas.1922189117	EXCLUDED (WRONG INTERVENTION: FMT with selected strains)
EXCLUSIVE ENTERAL NUTRITION DRIVES PROTECTIVE MICROBIOME MODULATION IN PEDIATRIC CROHN'S DISEASE	2022	Gastroenterology	162	7	S-450	10.1016/S0016-5085(22)61066-7	EXCLUDED (WRONG INTERVENTION: FMT with stool after ex vivo culture with certain conditions) (conference abstract)
Ileal Crohn tissue and concomitant flora inoculated into germfree rats.	1981	Acta Chir Scand	147	7906530	697-701	https://pubmed.ncbi.nlm.nih.gov/7046314/	EXCLUDED (WRONG INTERVENTION: inoculation with ileal Crohn tissue)
The physiological activity of the intestinal flora in patients with Crohn's disease studied by inoculation of germfree rats	1981	ACTA CHIR. SCAND.	147	8	711-715	https://pubmed.ncbi.nlm.nih.gov/7046317/	EXCLUDED (WRONG INTERVENTION: inoculation with ileal Crohn tissue)
Stool donor qualification and collection from metastatic melanoma (MM) patients (PTS) who have responded to checkpoint inhibitors (CPI) for manufacturing of fecal microbiota transplantation (FMT)	2019	J. Clin. Oncol.	37			10.1200/JCO.2019.37.8_suppl.TPS146	EXCLUDED (WRONG INTERVENTION: lack of FMT from patients to animals) (conference abstract)
Impact of synbiotics on uremic toxins production, renal function and protein energy wasting syndrome: In vitro and in vivo study	2023	Clinical Nutrition ESPEN	58			10.1016/j.clnesp.2023.09.651	EXCLUDED (WRONG INTERVENTION: lack of FMT to animals)
Identification of pathogenic bacteria in severe crohn's disease	2019	Inflammatory Bowel Diseases	25			10.1093/ibd/izy393.175	EXCLUDED (WRONG INTERVENTION: transplantation of purulent debris from ileal lesions instead of FMT)
IDENTIFICATION OF PATHOGENIC BACTERIA IN SEVERE CROHN'S DISEASE	2019	Gastroenterology	156	6		10.1016/S0016-5085(19)36904-5	EXCLUDED (WRONG INTERVENTION: transplantation of purulent debris from ileal lesions instead of FMT)
493 THE COMPOSITIONALITY AND PATHOGENICITY OF SMALL BOWEL VIROME IN CROHN'S DISEASE: AN EXPLORATORY AND PROOF-OFCAUSALITY STUDY	2024	Gastroenterology	166	5		10.1016/S0016-5085(24)00755-8	EXCLUDED (WRONG INTERVENTION: virus-like particles from ileal mucosa instead of FMT)
Dietary Modulation of Gut Microbiota Contributes to Alleviation of Both Genetic and Simple Obesity in Children.	2015	EBioMedicine	2	101647039	P968-984	10.1016/j.ebiom.2015.07.007	EXCLUDED (WRONG OUTCOME: analysis of microbiota as a mediator of the diet effect)
miRNA-Gene Regulatory Network in Gnotobiotic Mice Stimulated by Dysbiotic Gut Microbiota Transplanted From a Genetically Obese Child.	2019	Front Microbiol	10	101548977	1517-1517	10.3389/fmicb.2019.01517	EXCLUDED (WRONG OUTCOME: analysis of microbiota as a mediator of the diet effect)
Ketogenic Diets Alter the Gut Microbiome Resulting in Decreased Intestinal Th17 Cells	2020	Cell	181	6	1263-1275.e16	10.1016/j.cell.2020.04.027	EXCLUDED (WRONG OUTCOME: analysis of microbiota as a mediator of the diet effect)
Caloric restriction disrupts the microbiota and colonization resistance	2021	Nature	595	7866	272-277	10.1038/s41586-021-03663-4	EXCLUDED (WRONG OUTCOME: analysis of microbiota as a mediator of the diet effect)
Impact of genistein on the gut microbiome of humanized mice and its role in breast tumor inhibition	2017	PLoS ONE	12	12		10.1371/journal.pone.0189756	EXCLUDED (WRONG OUTCOME: analysis of microbiota as a mediator of the diet effect)
Metformin alters the gut microbiome of individuals with treatment-naive type 2 diabetes, contributing to the therapeutic effects of the drug	2017	Nat. Med.	23	7	850-858	10.1038/nm.4345	EXCLUDED (WRONG OUTCOME: analysis of microbiota as a mediator of the drug effect)
Intestinal Microbes in Patients With Schizophrenia Undergoing Short-Term Treatment: Core Species Identification Based on Co-Occurrence Networks and Regression Analysis	2022	Front. Microbiol.	13			10.3389/fmicb.2022.909729	EXCLUDED (WRONG OUTCOME: analysis of microbiota as a mediator of the drug effect)
Alteration of gut microbiota induced by DPP-4i treatment improves glucose homeostasis	2019	EBioMedicine	44		665-674	10.1016/j.ebiom.2019.03.057	EXCLUDED (WRONG OUTCOME: analysis of microbiota as a mediator of the drug effect)
Xylooligosaccharides Improved Chronic Diarrhea Symptoms	2022	Shipin Kexue/Food Science	43	9	167-174	10.7506/spkx1002-6630-20210420-279	EXCLUDED (WRONG OUTCOME: analysis of microbiota as a mediator of the drug effect)
Establishment of Human Flora-associated Animal Model for Obese Children of Xinjiang Kazakh Nationality	2016	Chinese General Practice	19	8	936-940	10.3969/j.issn.1007-9572.2016.08.015	EXCLUDED (WRONG OUTCOME: microbiota-related only)
THE ENGRAFTMENT OF THE GUT MICROBIOTA FROM CROHN’S DISEASE PATIENTS IS NOT NECESSARILY ‘STABLE’ BY DAY 28 IN MICE PRONE TO CROHN’S DISEASE-LIKE ILEITIS	2019	Gastroenterology	156	3	S105-S106	10.1053/j.gastro.2019.01.244	EXCLUDED (WRONG OUTCOME: microbiota-related only)
COMPLETE ENGRAFTMENT OF THE HUMAN GUT MICROBIOTA IN GERM-FREE MICE REVEAL DYNAMIC PATTERNS OF MICROBIOME STABILIZATION	2019	Gastroenterology	156	6	S-1124	10.1016/S0016-5085(19)39774-4	EXCLUDED (WRONG OUTCOME: microbiota-related only)
Sequence variant analysis reveals poor correlations in microbial taxonomic abundance between humans and mice after gnotobiotic transfer	2020	ISME J	14	7	1809-1820	10.1038/s41396-020-0645-z	EXCLUDED (WRONG OUTCOME: microbiota-related only)
Defining the role for the gut microbiome in the clinical efficacy of sulfasalazine therapy for IBD associated spondyloarthritis	2020	J. Immunol.	204	1		jimmunol.204.Supp.237.8	EXCLUDED (WRONG OUTCOME: microbiota-related only)
Food allergy: could the gut microbiota hold the key?	2019	Nat. Rev. Gastroenterol. Hepatol.	16	4	201-202	10.1038/s41575-019-0123-0	EXCLUDED (WRONG PUBLICATION TYPE)
Manipulating the microbiome as a potential new therapeutic strategy for chronic pain	2023	Clinical and Experimental Rheumatology	41	6			EXCLUDED (WRONG PUBLICATION TYPE: conference abstract of a review)
Anorexia nervosa microbiota	2023	NATURE NEUROSCIENCE	26	5		10.1038/s41593-023-01337-0	EXCLUDED (WRONG PUBLICATION TYPE: editorial; the main study was found and included)
Consistent Alterations of Human Fecal Microbes after Transplantation into Germ-free Mice	2021	Genomics Proteomics Bioinformatics				10.1016/j.gpb.2020.06.024	EXCLUDED (WRONG PUBLICATION TYPE: meta-analysis; WRONG OUTCOME: microbiota-related only
Does caloric restriction prime the microbiome for pathogenic bacteria?.	2021	Cell host microbe	29	101302316	P1209-1211	10.1016/j.chom.2021.07.009	EXCLUDED (WRONG PUBLICATION TYPE: preview)
Investigation of the gut microbiome in patients with schizophrenia and clozapine-induced weight gain: Protocol and clinical characteristics of first patient cohorts	2020	Neuropsychobiology	79	1	5–12	10.1159/000494696	EXCLUDED (WRONG PUBLICATION TYPE: protocol)
A Double Humanized BLT-mice Model Featuring a Stable Human-Like Gut Microbiome and Human Immune System	2019	J Vis Exp		150		10.3791/59773	EXCLUDED (WRONG PUBLICATION TYPE: protocol)
Exploring the interplay between fibromyalgia, nutrition, and the microbiome	2024	Clinical and Experimental Rheumatology	42	6			EXCLUDED (WRONG PUBLICATION TYPE: review - conference abstract)
The gut microbiota in human energy homeostasis and obesity	2015	Trends Endocrinol. Metab.	26	9	493-501	10.1016/j.tem.2015.07.002	EXCLUDED (WRONG PUBLICATION TYPE: review)
The Role of the Microbiota in Graves’ Disease and Graves’ Orbitopathy	2021	Front. Cell. Infect. Microbiol.	11			10.3389/fcimb.2021.739707	EXCLUDED (WRONG PUBLICATION TYPE: review)

## Sheet: Table B.3. Raw extraction data
Study ID	Report ID	Title	doi	ICD-11	Disease/phenotypic trait of FMT donors: final	FMT recipients: species	FMT recipients: strain
1	rayyan-865358992	COLORECTAL CANCER-ASSOCIATED BACTERIA INDUCE TH1 AND TH17 MUCOSAL IMMUNE RESPONSES IN GERM-FREE MICE	10.1016/S0016-5085(19)37120-3	02 Neoplasms	Colorectal cancer	mouse	C57BL/6
2	rayyan-865364128	Protective efficacy of gut microbiome and microbial metabolites after rice bran consumption against colon tumorigenesis	10.1158/1538-7445.AM2018-1265	02 Neoplasms	Colorectal cancer	mouse	Not reported
3	rayyan-865358274	RECOVERY OF THE GUT MICROBIOTA UNDER ORAL IRON SUPPLEMENTATION IS DELETERIOUS AND PROMOTES COLORECTAL CARCINEGENESIS	10.1016/S0016-5085(22)61948-6	02 Neoplasms	Colorectal cancer: anemia	mouse	ApcMin/+ model (usually C57BL/6J, but not reported)
4	rayyan-865358264	A DISTINCT FECAL MICROBIAL SIGNATURE PREDICTS HEPATOCELLULAR CARCINOMA	10.1016/S0016-5085(22)63476-0	02 Neoplasms	Hepatocellular carcinoma	mouse	Not reported
5	rayyan-865363695	Dysbiosis of gut microbiota promote inflammation and carcinogenesis in the liver	10.1002/hep.29501	02 Neoplasms	Hepatocellular carcinoma	mouse	Not reported
6	rayyan-865358596	Murine fecal microbiota transfer models selectively colonize human microbes and reveal transcriptional programs associated with response to neoadjuvant checkpoint inhibitors	10.1007/s00262-022-03169-6	02 Neoplasms	Non‐small cell lung cancer: lack of response to immune checkpoint inhibitors	mouse	C57BL/6
7	rayyan-865364145	Characteristics of the microbiome form and function of complete responders to Anti-PD1 and healthy individuals implicate donor selection for clinical trial design	10.1186/s40425-019-0764-0	02 Neoplasms	Melanoma: unresponsiveness to anti-PD-1 immunotherapy	mouse	Not reported
8	rayyan-865364160	Patient-derived microbiota germ-free mouse model for identifyingmechanisms of checkpoint blockade efficacy modulation	10.1186/s40425-019-0764-0	02 Neoplasms	Melanoma: unresponsiveness to anti-PD-1 immunotherapy	mouse	Not reported
9	rayyan-865357960	The mouse colon modulates human microbes in transplantable murine tumor models after human fecal microbiota transfer (FMT)	10.1158/2326-6074.TUMIMM20-PO008	02 Neoplasms	Non-responsiveness to immune checkpoint inhibitors	mouse	Not reported
10	rayyan-865358243	A Natural Polyphenol Exerts Antitumor Activity and Circumvents Anti–PD-1 Resistance through Effects on the Gut Microbiota	10.1158/2159-8290.CD-21-0808	02 Neoplasms	Adenocarcinoma of the lung: lack of response to anti-PD-1 therapy	mouse	C57BL/6
11	rayyan-865358953	Leveraging gut microbiota networks to impact tumor immunotherapy	10.1158/2326-6074.CRICIMTEATIAACR18-B063	02 Neoplasms	Tumor treated with anti-PD-1 antibodies	mouse	Not reported
12	rayyan-865359410	DYSREGULATED MICROBIAL METABOLISM IN ULCERATIVE COLITIS INCREASES THE RISK OF CLOSTRIDIODES DIFFICILE INFECTION	10.1053/j.gastro.2019.11.167	13 Diseases of the digestive system	ulcerative colitis: susceptibility to C. difficile infection	mouse	Not reported
13	rayyan-865365327	Structure of the gut microbiome following colonization with human feces determines colonic tumor burden	10.1186/2049-2618-2-20	02 Neoplasms	Colorectal cancer	mouse	C57BL/6
14	rayyan-865359519	Alterations of gut microbiome accelerate multiple myeloma progression by increasing the relative abundances of nitrogen-recycling bacteria	10.1186/s40168-020-00854-5	02 Neoplasms	Multiple myeloma	mouse	C57BL/KaLwRij
15	rayyan-865358322	Interaction of bacterial genera associated with therapeutic response to immune checkpoint PD‑1 blockade in a United States cohort	10.1186/s13073-022-01037-7	02 Neoplasms	Non-small cell lung cancer: unresponsiveness to PD‑1 blockade	mouse	C57BL/6
16	rayyan-865357899	Commensal bacteria promote endocrine resistance in prostate cancer through androgen biosynthesis	10.1126/science.abf8403	02 Neoplasms	Prostate cancer: castration resistance	mouse	C57BL/6N
17	rayyan-865358328	Gut microbiota regulates acute myeloid leukaemia via alteration of intestinal barrier function mediated by butyrate	10.1038/s41467-022-30240-8	02 Neoplasms	Acute myeloid leukaemia	mouse	C57BL/6J
18	rayyan-865359301	The intestinal microbiome, weight, and metabolic changes in women treated by adjuvant chemotherapy for breast and gynecological malignancies	10.1186/s12916-020-01751-2	02 Neoplasms	Breast and gynecological cancers: weight gain associated with adjuvant chemotherapy	mouse	Swiss Webster
19	rayyan-865372310	Intestinal microbiota influences clinical outcome and side effects of early breast cancer treatment	10.1038/s41418-021-00784-1	02 Neoplasms	Breast cancer: lack of response to chemotherapy	mouse	C57BL/6
20	rayyan-865358372	Exercise and Prebiotic Fiber Provide Gut Microbiota-Driven Benefit in a Survivor to Germ-Free Mouse Translational Model of Breast Cancer	10.3390/cancers14112722	02 Neoplasms	Breast cancer: state after chemotherapy treatment and the impact of exercises	mouse	C57BL/6
21	rayyan-865370904	Colorectal cancer-associated microbiota contributes to oncogenic epigenetic signatures.	10.1073/pnas.1912129116	02 Neoplasms	Colorectal cancer	mouse	C3H/HeN
22	rayyan-865369851	Dietary Rice Bran-Modified Human Gut Microbial Consortia Confers Protection against Colon Carcinogenesis Following Fecal Transfaunation.	10.3390/biomedicines9020144	02 Neoplasms	Colorectal cancer	mouse	C57BL/6
23	rayyan-865370407	Gavage of Fecal Samples From Patients With Colorectal Cancer Promotes Intestinal Carcinogenesis in Germ-Free and Conventional Mice.	10.1053/j.gastro.2017.08.022	02 Neoplasms	Colorectal cancer	mouse	C57BL/6
24	rayyan-865359252	YYFZBJS ameliorates colorectal cancer progression in Apc Min/+mice by remodeling gut microbiota and inhibiting regulatory T-cell generation	10.1186/s12964-020-00596-9	02 Neoplasms	Colorectal cancer	mouse	C57BL/6J Apcmin/+
25	rayyan-865358689	Gut microbiota from colorectal cancer patients enhances the progression of intestinal adenoma in Apcmin/+ mice	10.1016/j.ebiom.2019.09.021	02 Neoplasms	Colorectal cancer	mouse	C57BL/6J; C57BL/6J Apcmin/+
26	rayyan-865369606	Human Colon Mucosal Biofilms and Murine Host Communicate via Altered mRNA and microRNA Expression during Cancer.	10.1128/mSystems.00451-19	02 Neoplasms	Colorectal cancer (biofilm-positive)	mouse	129SvEv ApcMinΔ850/+;IL10–/–
27	rayyan-865358588	Faeces from malnourished colorectal cancer patients accelerate cancer progression	10.1016/j.clnu.2022.01.001	02 Neoplasms	Colorectal cancer: effect of malnutrition on cancer progression	mouse	C57BL/6J
28	rayyan-865358020	Pectin supplement significantly enhanced the anti-PD-1 efficacy in tumor-bearing mice humanized with gut microbiota from patients with colorectal cancer	10.7150/thno.54476	02 Neoplasms	Colorectal cancer: lack of response to anti-PD-1 immunotherapy	mouse	C57BL/6
29	rayyan-865364301	Gut microbiome influences efficacy of PD-1-based immunotherapy against epithelial tumors	10.1126/science.aan3706	02 Neoplasms	Epithelial tumors: lack of response to anti-PD-1 immunotherapy	mouse	C57BL/6
30	rayyan-865369658	Gut Microbiota Condition the Therapeutic Efficacy of Trastuzumab in HER2-Positive Breast Cancer.	10.1158/0008-5472.CAN-20-1659	02 Neoplasms	HER2-positive breast cancer - non-responsiveness to anti-HER2 therapy	mouse	FVB/Ncrl
31	rayyan-865360164	Anticancer immunotherapy by CTLA-4 blockade relies on the gut microbiota.	10.1126/science.aad1329	02 Neoplasms	Melanoma: lack of response to anti-CTLA-4 immunotherapy	mouse	C57BL/6J
32	rayyan-865364300	Gut microbiome modulates response to anti-PD-1 immunotherapy in melanoma patients	10.1126/science.aan4236	02 Neoplasms	Melanoma: unresponsiveness to anti-PD-1 immunotherapy	mouse	Not reported
33	Added_manually_1	The commensal microbiome is associated with anti–PD-1 efficacy in metastatic melanoma patients	10.1126/science.aao3290	02 Neoplasms	Melanoma: unresponsiveness to anti-PD-1 immunotherapy	mouse	C57BL/6
34	rayyan-865358288	Integrated microbiome, metabolome, and proteome analysis identifies a novel interplay among commensal bacteria, metabolites and candidate targets in non-small cell lung cancer	10.1002/ctm2.947	02 Neoplasms	non-small cell lung cancer	mouse	C57BL/6
35	rayyan-865363688	Gut bacteria from multiple sclerosis patients modulate human T cells and exacerbate symptoms in mouse models	10.1073/pnas.1711235114	08 Diseases of the nervous system	Multiple sclerosis	mouse	Not reported
36	rayyan-865358747	Tumor Microbiome Diversity and Composition Influence Pancreatic Cancer Outcomes	10.1016/j.cell.2019.07.008	02 Neoplasms	pancreatic cancer	mouse	C57BL/6
37	rayyan-865357861	Metataxonomic and Metabolic Impact of Fecal Microbiota Transplantation From Patients With Pancreatic Cancer Into Germ-Free Mice: A Pilot Study	10.3389/fcimb.2021.752889	02 Neoplasms	pancreatic cancer	mouse	C57BL/6J
38	rayyan-865358177	The intestinal flora of patients with GHPA affects the growth and the expression of PD-L1 of tumor	10.1007/s00262-021-03080-6	02 Neoplasms	Pituitary adenoma	mouse	B-NDG (NOD-Prkdcscid IL2rgtm1/Bcgen)
39	rayyan-865359165	Gut Bacteria Composition Drives Primary Resistance to Cancer Immunotherapy in Renal Cell Carcinoma Patients	10.1016/j.eururo.2020.04.044	02 Neoplasms	Renal cell carcinoma: lack of response to immunotherapy	mouse	BALB/c
40	rayyan-865363813	Human gut microbial species correlate with arthritis in the K/BXN mouse model	10.1002/art.39977	04 Diseases of the immune system	Juvenile enthesitis related arthritis	mouse	KRN/B6xNOD
41	rayyan-865358734	SjĂ¶gren-Syndrome Microbiota Colonization in Germ-Free Mice induces Antigen-Presenting Cell Activation and Production of IL-12		04 Diseases of the immune system	Sjögren syndrome	mouse	C57BL/6J
42	rayyan-865370490	A metagenomic study of the gut microbiome in Behcet’s disease	10.1186/s40168-018-0520-6	04 Diseases of the immune system	Behcet’s disease: ocular involvement	mouse	B10.RIII
43	rayyan-865357766	Gut Microbiota From Sjögren syndrome Patients Causes Decreased T Regulatory Cells in the Lymphoid Organs and Desiccation-Induced Corneal Barrier Disruption in Mice	10.3389/fmed.2022.852918	04 Diseases of the immune system	Sjögren syndrome	mouse	C57BL/6J
44	rayyan-865358166	Lupus gut microbiota transplants cause autoimmunity and inflammation	10.1016/j.clim.2021.108892	04 Diseases of the immune system	Systemic lupus erythematosus	mouse	C57BL/6J
45	rayyan-865364322	Early-life human microbiota associated with childhood allergy promotes the T helper 17 axis in mice	10.3389/fimmu.2017.01699	04 Diseases of the immune system	Alergic heredity in infants	mouse	C57BL/6
46	rayyan-865357878	Changes in the Gut Microbiome Contribute to the Development of Behcet's Disease via Adjuvant Effects	10.3389/fcell.2021.716760	04 Diseases of the immune system	Behcet's disease	mouse	B10.RIII; C57BL/6
47	rayyan-865357883	Influences of non-IgE-mediated cow's milk protein allergy-associated gut microbial dysbiosis on regulatory T cell-mediated intestinal immune tolerance and homeostasis	10.1016/j.micpath.2021.105020	04 Diseases of the immune system	Food hypersensitivity: cow's milk protein allergy in infants	mouse	BALB/c
48	rayyan-865371096	Healthy infants harbor intestinal bacteria that protect against food allergy.	10.1038/s41591-018-0324-z	04 Diseases of the immune system	Food hypersensitivity: cow's milk protein allergy in infants	mouse	C3H/HeN
49	rayyan-865358666	Gut microbiota from infant with cow's milk allergy promotes clinical and immune features of atopy in a murine model	10.1111/all.13787	04 Diseases of the immune system	Food hypersensitivity: cow's milk protein allergy in infants	mouse	C3H/HeN
50	rayyan-865362179	Impact of lean and obese human flora transplantation on physiology of ex-germfree mice	10.1111/j.1467-789X.2010.00763_7.x	05 Endocrine, nutritional or metabolic diseases	Obesity	mouse	C57BL/6J
51	rayyan-865358052	Gut microbiota from patients with obesity who underwent a bariatric surgery could prevent of future weight regain under an obesogenic environment in a procedure manner. A fecal microbiota transplant proof of concept in mice	10.1159/000515911	05 Endocrine, nutritional or metabolic diseases	Obesity (with and without bariatric intevention)	mouse	Not reported
52	rayyan-865358702	Intestinal-derived factors promote B lymphocyte pathogenic function during NAFLD	10.1002/hep.30941	05 Endocrine, nutritional or metabolic diseases	Obesity: accumulation and activation of B cells in the liver (NAFLD development)	mouse	Not reported
53	rayyan-865358074	GUT MICROBIOTA OF OBESITY PROMOTES COLORECTAL CARCINOGENESIS	10.1016/S0016-5085(21)00787-3	05 Endocrine, nutritional or metabolic diseases	Obesity: association with colorectal carcinogenesis	mouse	ApcMin/+ model (usually C57BL/6J, but not reported)
54	rayyan-865367630	Endothelial Dysfunction is Transferable from Humans to Germ-Free Mice via Fecal Microbiota Transplantation	10.1096/fasebj.2020.34.s1.00735	05 Endocrine, nutritional or metabolic diseases	Obesity: vascular abnormalities, glucose tolerance, and body weight	mouse	Not reported
55	rayyan-865367483	The germ free humanised mouse: a new model of insulin resistance inherited over generation		05 Endocrine, nutritional or metabolic diseases	Type 2 diabetes	mouse	C57BL/6; C3H
56	rayyan-865358778	Baker's yeast (1→3)-β-D-glucan Influences Insulin Sensitivity in Mice with Humanized Obese Diabetic Microbiome in High-Fat Diet-Induced Obesity	10.1017/S0029665120005765	05 Endocrine, nutritional or metabolic diseases	Type 2 diabetes mellitus (co-existing with obesity)	mouse	C57BL/6J
57	rayyan-865358053	Causal implication of the gut microbiota in type 2 diabetes resolution after Roux-en-Y gastric bypass	10.1159/000515911	05 Endocrine, nutritional or metabolic diseases	Type 2 diabetes mellitus after Roux-en-Y gastric bypass	mouse	C57BL/6J
58	rayyan-865358117	Donor Microbiota Composition and Housing Affect Recapitulation of Obese Phenotypes in a Human Microbiota-Associated Murine Model	10.3389/fcimb.2021.614218	05 Endocrine, nutritional or metabolic diseases	Obesity	mouse	C57BL/6J
59	rayyan-865357838	Obesity-associated deficits in inhibitory control are phenocopied to mice through gut microbiota changes in one-carbon and aromatic amino acids metabolic pathways	10.1136/gutjnl-2020-323371	05 Endocrine, nutritional or metabolic diseases	Obesity-associated deficits in inhibitory control	mouse	C57BL/6J
60	rayyan-865358300	IgM-associated gut bacteria in obesity and type 2 diabetes in C57BL/6 mice and humans	10.1007/s00125-022-05711-8	05 Endocrine, nutritional or metabolic diseases	Obesity-associated impaired glucose tolerance and type 2 diabetes	mouse	C57BL/6
61	rayyan-865358030	Transplantation of an obesity-associated human gut microbiota to mice induces vascular dysfunction and glucose intolerance	10.1080/19490976.2021.1940791	05 Endocrine, nutritional or metabolic diseases	obesity-associated vascular dysfunction and glucose intolerance	mouse	C57BL/6J
62	rayyan-865357912	Intestinal Flora is a Key Factor in Insulin Resistance and Contributes to the Development of Polycystic Ovary Syndrome	10.1210/endocr/bqab118	05 Endocrine, nutritional or metabolic diseases	Polycystic ovary syndrome	mouse	C57BL/6
63	rayyan-865370376	Aberrant intestinal microbiota in individuals with prediabetes	10.1007/s00125-018-4550-1	05 Endocrine, nutritional or metabolic diseases	Prediabetes and treatment-naive type 2 diabetes	mouse	(1) C57BL/6J; (2) Swiss Webster
64	rayyan-865359509	Gut dysbiosis is associated with primary hypothyroidism with interaction on gut-thyroid axis	10.1042/CS20200475	05 Endocrine, nutritional or metabolic diseases	Primary hypothyroidism	mouse	BALB/c
65	rayyan-865357815	Gut Microbial Dysbiosis Associated with Type 2 Diabetes Aggravates Acute Ischemic Stroke	10.1128/msystems.01304-21	05 Endocrine, nutritional or metabolic diseases	Type 2 diabetes: cerebral infarction susceptibility and gut barrier dysfunction	mouse	ICR
66	rayyan-865358888	The intestinal microbiota regulates host cholesterol homeostasis	10.1186/s12915-019-0715-8	05 Endocrine, nutritional or metabolic diseases	Dyslipidemia	mouse	C57BL/6J
67	rayyan-865359356	Gut Dysbiosis Contributes to the Imbalance of Treg andTh17 Cells in Gravesâ€™ Disease Patients by Propionic Acid	10.1210/clinem/dgaa511	05 Endocrine, nutritional or metabolic diseases	Graves’ disease	mouse	BALB/c
68	rayyan-865364224	The gut microbiota in infants of obese mothers increases inflammation and susceptibility to NAFLD	10.1038/s41467-018-06929-0	05 Endocrine, nutritional or metabolic diseases	Infants of obese mothers - risk of obesity and non-alcoholic fatty liver disease (NAFLD)	mouse	C57BL/6J
69	rayyan-865360379	Gut microbiomes of Malawian twin pairs discordant for kwashiorkor.	10.1126/science.1229000	05 Endocrine, nutritional or metabolic diseases	kwashiorkor	mouse	C57BL/6J
70	rayyan-865360328	Gut bacteria that prevent growth impairments transmitted by microbiota from malnourished children.	10.1126/science.aad3311	05 Endocrine, nutritional or metabolic diseases	Malnutrition	mouse	C57Bl/6J
71	rayyan-865359383	Combined Prebiotic and Microbial Intervention Improves Oral Cholera Vaccination Responses in a Mouse Model of Childhood Undernutrition	10.1016/j.chom.2020.04.008	05 Endocrine, nutritional or metabolic diseases	Moderate acute malnutrition (post-severe acute malnutrition): poor response to oral cholera vaccination	mouse	C57BL/6J
72	rayyan-865358717	Basal diet determined long-term composition of the gut microbiome and mouse phenotype to a greater extent than fecal microbiome transfer from lean or obese human donors	10.3390/nu11071630	05 Endocrine, nutritional or metabolic diseases	Obesity	mouse	C57BL/6
73	rayyan-865369453	Impact of Interplay between Obese Gut Microbiota and Diet in Developing Obesity in Synthetic Community Mice.	10.5650/jos.ess21148	05 Endocrine, nutritional or metabolic diseases	Obesity	mouse	C57BL/6J
74	rayyan-865360378	Gut microbiota from twins discordant for obesity modulate metabolism in mice.	10.1126/science.1241214	05 Endocrine, nutritional or metabolic diseases	Obesity	mouse	C57BL/6J
75	rayyan-865364236	Decreased microbial co-occurrence network stability and SCFA receptor level correlates with obesity in African-origin women	10.1038/s41598-018-35230-9	05 Endocrine, nutritional or metabolic diseases	Obesity	mouse	C57BL/6J
76	rayyan-865363585	Environmental spread of microbes impacts the development of metabolic phenotypes in mice transplanted with microbial communities from humans	10.1038/ismej.2016.151	05 Endocrine, nutritional or metabolic diseases	Obesity	mouse	Swiss Webster
77	rayyan-865358203	Gut Microbiota of Obese Children Influences Inflammatory Mucosal Immune Pathways in the Respiratory Tract to Influenza Virus Infection: Optimization of an Ideal Duration of Microbial Colonization in a Gnotobiotic Pig Model	10.1128/spectrum.02674-21	05 Endocrine, nutritional or metabolic diseases	Obesity in children: response to influenza virus infection	pig	not reported
78	rayyan-865367957	Impairment of gut microbial biotin metabolism and host biotin status in severe obesity: effect of biotin and prebiotic supplementation on improved metabolism	10.1136/gutjnl-2021-325753	05 Endocrine, nutritional or metabolic diseases	Obesity: decreased biotin production	mouse	Swiss Webster
79	rayyan-865367060	Human Genetics Shape the Gut Microbiome	10.1016/j.cell.2014.09.053	05 Endocrine, nutritional or metabolic diseases	Obesity: impact of methanogens	mouse	Swiss Webster
80	rayyan-865359332	Obesity Impairs Short-Term and Working Memory through Gut Microbial Metabolism of Aromatic Amino Acids	10.1016/j.cmet.2020.09.002	05 Endocrine, nutritional or metabolic diseases	Obesity: impact on memory	mouse	C57BL/6J
81	rayyan-865359041	The Role of the Gut Microbiota in Sustained Weight Loss Following Roux-en-Y Gastric Bypass Surgery	10.1007/s11695-018-03653-y	05 Endocrine, nutritional or metabolic diseases	Obesity: suboptimal post-RYGB surgery weight loss	mouse	C57BL/6
82	rayyan-865359360	Discovery of the gut microbial signature driving the efficacy of prebiotic intervention in obese patients	10.1136/gutjnl-2019-319726	05 Endocrine, nutritional or metabolic diseases	Obsesity: lack of response to inulin	mouse	C57BL/6J
83	rayyan-865367505	Gut microbiota-bile acid-interleukin-22 axis orchestrates polycystic ovary syndrome	10.1038/s41591-019-0509-0	05 Endocrine, nutritional or metabolic diseases	Polycystic ovary syndrome	mouse	C57BL/6
84	rayyan-865359486	Gut Microbiome Fermentation Determines the Efficacy of Exercise for Diabetes Prevention	10.1016/j.cmet.2019.11.001	05 Endocrine, nutritional or metabolic diseases	Prediabetes - response to exercise	mouse	C57BL/6J
85	rayyan-865358720	Human gut microbiota transferred to germ-free NOD mice modulate the progression towards type 1 diabetes regardless of the pace of beta cell function loss in the donor	10.1007/s00125-019-4869-2	05 Endocrine, nutritional or metabolic diseases	Type 1 diabetes mellitus	mouse	not reported
86	rayyan-865364100	Alteration of gut microbiota induced by DPP-4i treatment improves glucose homeostasis	10.1016/j.ebiom.2019.03.057	05 Endocrine, nutritional or metabolic diseases	Type 2 diabetes mellitus	mouse	C57BL/6
87	rayyan-865370038	Human gut microbiota after bariatric surgery alters intestinal morphology and glucose absorption in mice independently of obesity.	10.1136/gutjnl-2022-328185	05 Endocrine, nutritional or metabolic diseases	Type 2 diabetes mellitus and obesity: blood glucose control after bariatric surgery	(1) mouse; (2) rat	(1) C57BL/6N; (2) Sprague Dawley
88	rayyan-865369589	The human gut microbiota contributes to type-2 diabetes non-resolution 5-years after Roux-en-Y gastric bypass.	10.1080/19490976.2022.2050635	05 Endocrine, nutritional or metabolic diseases	Type 2 diabetes mellitus development after Roux-en-Y gastric bypass	mouse	C57BL6/J
89	rayyan-865369640	Interpretable Machine Learning Framework Reveals Robust Gut Microbiome Features Associated With Type 2 Diabetes.	10.2337/dc20-1536	05 Endocrine, nutritional or metabolic diseases	Type 2 diabetes: microbiome risk score association with glucose level	mouse	C57BL/6J
90	rayyan-865357902	Fecal microbiota from children with vitamin A deficiency impair colonic barrier function in germ-free mice: The possible role of alterative bile acid metabolites	10.1016/j.nut.2021.111274	05 Endocrine, nutritional or metabolic diseases	vitamin A deficiency	mouse	BALB/c
91	rayyan-865357892	Reduction in alcohol preference and intake is transmitted through colonization of germ-free mice with stools from aud patients that received fecal microbiota transplant	10.1002/hep.32187	06 Mental, behavioural or neurodevelopmental disorders	Alcohol dependence	mouse	C57BL/6
92	rayyan-865359511	Pathogenic changes in Gut-Brain-Immune axis in mice are induced by fecal microbiome transplant frompatientswith alcohol use disorder (AUD)	10.1111/acer.14358	06 Mental, behavioural or neurodevelopmental disorders	Alcohol use disorder	mouse	C57BL/6J
93	rayyan-865359510	Role of the gut microbiota in themetabolic disorders driving behavioral alterations: Mechanistic approach and clinical perspective in AUD patients	10.1111/acer.14358	06 Mental, behavioural or neurodevelopmental disorders	Alcohol use disorder	mouse	Not reported
94	rayyan-865359512	Faecal microbiota transplantations from individuals with bipolar disorder	10.1111/bdi.12938	06 Mental, behavioural or neurodevelopmental disorders	Bipolar disorder	mouse	Not reported
95	rayyan-865358688	47.1 STRESSOR-ENHANCED ANXIETY-LIKE BEHAVIOR: IMPORTANCE OF GUT MICROBES	10.1016/j.jaac.2019.07.911	06 Mental, behavioural or neurodevelopmental disorders	generalised anxiety disorder	mouse	C57BL/6
96	rayyan-865358773	Microbial composition and restraint stress induce anxiety-like behavior related to inflammation and GABA signaling along the gut-brain axis of mice	10.1016/j.bbi.2019.08.159	06 Mental, behavioural or neurodevelopmental disorders	generalised anxiety disorder	mouse	C57BL6
97	rayyan-865363814	Towards an understanding of depression associated gut microbiota induced neurobehavioural changes in the rat	10.1016/S0924-977X(16)31385-2	06 Mental, behavioural or neurodevelopmental disorders	Major depression disorder	rat	Not reported
98	rayyan-865368842	ALTERATING THE GUT MICROBIOME BY MICROBIOTA TRANSPLANTATION FROM DEPRESSED PATIENTS INTO GERM-FREE MICE RESULTS IN DEPRESSIVE-LIKE BEHAVIORS THROUGH A PATHWAY MEDIATED BY THE HOST'S METABOLISM	10.1016/j.euroneuro.2016.09.562	06 Mental, behavioural or neurodevelopmental disorders	Major depressive disorder	mouse	Not reported
99	rayyan-865359069	Gut Microbiota Indole Production and Depressive-Like Symptoms: A Fecal Transplantation Study in Mice	10.1016/j.biopsych.2019.03.230	06 Mental, behavioural or neurodevelopmental disorders	Major depressive disorder (MDD) with high and low indole producing potential	mouse	Not reported
100	rayyan-865359609	685 DEPRESSION PROMOTED THE PROGRESSION OF CIRRHOSIS IN AUTOIMMUNE HEPATITIS BY ALTERING THE STRUCTURE OF GUT MICROBIOME	10.1016/S0016-5085(20)33873-7	06 Mental, behavioural or neurodevelopmental disorders	Major depressive disorder: impact on autoimmune liver disease	mouse	Not reported
101	rayyan-865369670	Gut Microbiota-Induced Changes in β-Hydroxybutyrate Metabolism Are Linked to Altered Sociability and Depression in Alcohol Use Disorder	10.1016/j.celrep.2020.108238	06 Mental, behavioural or neurodevelopmental disorders	Alcohol Use Disorder: metabolic disturbances, altered sociability, and depression	mouse	C57BL/6J
102	rayyan-865358749	The Gut Microbiome Derived From Anorexia Nervosa Patients Impairs Weight Gain and Behavioral Performance in Female Mice	10.1210/en.2019-00408	06 Mental, behavioural or neurodevelopmental disorders	Anorexia nervosa (restricting-type)	mouse	BALB/c
103	rayyan-865358430	New Evidence of Gut Microbiota Involvement in the Neuropathogenesis of Bipolar Depression by TRANK1 Modulation: Joint Clinical and Animal Data	10.3389/fimmu.2021.789647	06 Mental, behavioural or neurodevelopmental disorders	Depressive episode of bipolar disorder	mouse	Kunming
104	rayyan-865358571	Caudovirales bacteriophages are associated with improved executive function and memory in flies, mice, and humans	10.1016/j.chom.2022.01.013	06 Mental, behavioural or neurodevelopmental disorders	Low immediate memory	mouse	C57BL/6J
105	rayyan-865370630	The gut microbiome from patients with schizophrenia modulates the glutamate-glutamine-GABA cycle and schizophrenia-relevant behaviors in mice	10.1126/sciadv.aau8317	06 Mental, behavioural or neurodevelopmental disorders	Schizophrenia	mouse	Kunming
106	rayyan-865359589	Gut microbiota from persons with attention-deficit/hyperactivity disorder affects the brain in mice	10.1186/s40168-020-00816-x	06 Mental, behavioural or neurodevelopmental disorders	Attention deficit hyperactivity disorder (ADHD)	mouse	C57BL/6JOlaHsd
107	rayyan-865359492	Transplantation of fecal microbiota from patients with alcoholism induces anxiety/depression behaviors and decreases brain mGluR1/PKC Îµ levels in mouse	10.1002/biof.1567	06 Mental, behavioural or neurodevelopmental disorders	Alcohol use disorder	mouse	C57BL/6J
108	rayyan-865357950	Gut microbial communities from patients with anorexia nervosa do not influence body weight in recipient germ-free mice	10.1080/19490976.2021.1897216	06 Mental, behavioural or neurodevelopmental disorders	Anorexia nervosa: body weight changes	mouse	C57BL/6
109	rayyan-865358021	Fecal microbiome transplantation from children with autism spectrum disorder modulates tryptophan and serotonergic synapse metabolism and induces altered behaviors in germ-free mice	10.1128/MSYSTEMS.01343-20	06 Mental, behavioural or neurodevelopmental disorders	Autism spectrum disorder	mouse	BALB/c
110	rayyan-865358290	Modifications of Behavior and Inflammation in Mice Following Transplant with Fecal Microbiota from Children with Autism	10.1016/j.neuroscience.2022.06.038	06 Mental, behavioural or neurodevelopmental disorders	Autism spectrum disorder	mouse	C57BL/6
111	rayyan-865359064	Human Gut Microbiota from Autism Spectrum Disorder Promote Behavioral Symptoms in Mice	10.1016/j.cell.2019.05.004	06 Mental, behavioural or neurodevelopmental disorders	Autism spectrum disorder	mouse	C57BL/6J
112	rayyan-865370155	Fecal Supernatant from Adult with Autism Spectrum Disorder Alters Digestive Functions, Intestinal Epithelial Barrier, and Enteric Nervous System.	10.3390/microorganisms9081723	06 Mental, behavioural or neurodevelopmental disorders	Autism spectrum disorder	mouse	C57BL/6RJ
113	rayyan-865358145	A Novel and Reliable Rat Model of Autism	10.3389/fpsyt.2021.549810	06 Mental, behavioural or neurodevelopmental disorders	Autism spectrum disorder	rat	Wistar
114	rayyan-865358159	Plasma and Fecal Metabolite Profiles in Autism Spectrum Disorder	10.1016/j.biopsych.2020.09.025	06 Mental, behavioural or neurodevelopmental disorders	Autism spectrum disorder (with or without GI symptoms)	mouse	not reported
115	rayyan-865358188	The Alleviation of Gut Microbiota-Induced Depression and Colitis in Mice by Anti-Inflammatory Probiotics NK151, NK173, and NK175	10.3390/nu14102080	06 Mental, behavioural or neurodevelopmental disorders	Comorbidity between depression and inflammatory bowel disease	mouse	C57BL/6
116	rayyan-865357896	Transplantation of fecal microbiota from patients with inflammatory bowel disease and depression alters immune response and behavior in recipient mice	10.1038/s41598-021-00088-x	06 Mental, behavioural or neurodevelopmental disorders	Comorbidity between depression and inflammatory bowel disease	mouse	C57BL/6
117	rayyan-865358173	Microbiota alterations in proline metabolism impact depression	10.1016/j.cmet.2022.04.001	06 Mental, behavioural or neurodevelopmental disorders	Depression	mouse	JAX CD-1wild-type
118	rayyan-865358190	Bacteroides species differentially modulate depression-like behavior via gut-brain metabolic signaling	10.1016/j.bbi.2022.02.007	06 Mental, behavioural or neurodevelopmental disorders	Major depressive disorder	mouse	C57BL/6J
119	rayyan-865357858	Faecal microbiota transplantation from patients with depression or healthy individuals into rats modulates mood-related behaviour	10.1038/s41598-021-01248-9	06 Mental, behavioural or neurodevelopmental disorders	Major depressive disorder	rat	Flinders Sensitive Line (FSL) and Flinders Resistant Line (FRL)
120	rayyan-865358482	Proteomics analysis of the gut-brain axis in a gut microbiota-dysbiosis model of depression	10.1038/s41398-021-01689-w	06 Mental, behavioural or neurodevelopmental disorders	Major depressive disorder	mouse	Kunming
121	rayyan-865369825	Comprehensive analysis of the lysine acetylome and succinylome in the hippocampus of gut microbiota-dysbiosis mice.	10.1016/j.jare.2020.12.002	06 Mental, behavioural or neurodevelopmental disorders	Major depressive disorder	mouse	Kunming
122	rayyan-865363832	Gut microbiome remodeling induces depressive-like behaviors through a pathway mediated by the host's metabolism	10.1038/mp.2016.44	06 Mental, behavioural or neurodevelopmental disorders	Major depressive disorder	mouse	Kunming
123	rayyan-865359476	Gut microbiota regulates depression-like behavior in rats through the neuroendocrine-immune-mitochondrial pathway	10.2147/NDT.S243551	06 Mental, behavioural or neurodevelopmental disorders	Major depressive disorder	rat	not reported
124	rayyan-865363968	Transferring the blues: Depression-associated gut microbiota induces neurobehavioural changes in the rat	10.1016/j.jpsychires.2016.07.019	06 Mental, behavioural or neurodevelopmental disorders	Major depressive disorder	rat	Sprague Dawley
125	rayyan-865358572	3β-Hydroxysteroid dehydrogenase expressed by gut microbes degrades testosterone and is linked to depression in males	10.1016/j.chom.2022.01.001	06 Mental, behavioural or neurodevelopmental disorders	Major depressive disorder: testosterone deficiency	rat	Sprague Dawley
126	rayyan-865358193	Metformin modulates microbiota-derived inosine and ameliorates methamphetamine-induced anxiety and depression-like withdrawal symptoms in mice	10.1016/j.biopha.2022.112837	06 Mental, behavioural or neurodevelopmental disorders	Methamphetamine withdrawal: depressive and anxiety symptoms	mouse	C57BL/6
127	rayyan-865358324	Gut microbiota is causally associated with poststroke cognitive impairment through lipopolysaccharide and butyrate	10.1186/s12974-022-02435-9	06 Mental, behavioural or neurodevelopmental disorders	Poststroke cognitive impairment	mouse	C57BL/6J
128	rayyan-865359285	Transplantation of microbiota from drug-free patients with schizophrenia causes schizophrenia-like abnormal behaviors and dysregulated kynurenine metabolism in mice	10.1038/s41380-019-0475-4	06 Mental, behavioural or neurodevelopmental disorders	Schizophrenia	mouse	C57BL/6J
129	rayyan-865357832	Gut microbiota modulates the inflammatory response and cognitive impairment induced by sleep deprivation	10.1038/s41380-021-01113-1	07 Sleep-wake disorders	Sleep deprivation	mouse	BALB/c
130	rayyan-865360495	Transkingdom control of microbiota diurnal oscillations promotes metabolic homeostasis.	10.1016/j.cell.2014.09.048	07 Sleep-wake disorders	Metabolic alteration associated with jet-lag	mouse	C57BL/6
131	rayyan-865367490	Modulation of mouse microglia gene expression following fecal microbiome transfer from patients with relapsing and progressive MS	10.1177/1352458519869496	08 Diseases of the nervous system	Multiple sclerosis	mouse	C57BL/6
132	rayyan-865359271	Gut dysbiosis in neuromyelitis optica promotes CNS autoimmunity GUT-CNS axis and the microbiome in ms	10.1177/1352458520974936	08 Diseases of the nervous system	Neuromyelitis optica	mouse	C57BL/6
133	rayyan-865364483	The gut microbiome connection to Parkinson's disease	10.1096/fasebj.2018.32.1_supplement.101.4	08 Diseases of the nervous system	Parkinson's disease	mouse	Not reported (aSyn-overexpressing)
134	rayyan-865371206	Fecal metabolite of a gnotobiotic mouse transplanted with gut microbiota from a patient with Alzheimer’s disease	10.1080/09168451.2019.1644149	08 Diseases of the nervous system	Alzheimer disease	mouse	C57BL/6N
135	rayyan-865358314	Transplantation of fecal microbiota from APP/PS1 mice and Alzheimer's disease patients enhanced endoplasmic reticulum stress in the cerebral cortex of wild-type mice	10.3389/fnagi.2022.858130	08 Diseases of the nervous system	Alzheimer disease: endoplasmic reticulum stress in the cerebral cortex	mouse	C57BL/6J
136	rayyan-865357831	Pivotal role of the gut microbiota in congenital insensitivity to pain with anhidrosis	10.1007/s00213-021-05930-8	08 Diseases of the nervous system	congenital insensitivity to pain with anhidrosis	mouse	C57BL/6
137	rayyan-865357773	Gut microbes impact stroke severity via the trimethylamine-N-oxide pathway	10.1016/j.chom.2021.05.002	08 Diseases of the nervous system	Stroke: microbiota-TMAO pathway effect on severity	mouse	C57BL/6
138	rayyan-865364169	Stroke dysbiosis index (SDI) in gut microbiome are associated with brain injury and prognosis of stroke	10.3389/fneur.2019.00397	08 Diseases of the nervous system	Acute ischemic stroke severity	mouse	C57BL/6
139	rayyan-865370861	New mechanism of neuroinflammation in Alzheimer's disease: The activation of NLRP3 inflammasome mediated by gut microbiota.	10.1016/j.pnpbp.2020.109884	08 Diseases of the nervous system	Alzheimer disease	mouse	APP/PS1; C57BL/6
140	rayyan-865358237	Helicobacter pylori and Alzheimer's Disease-Related Metabolic Dysfunction: Activation of TLR4/Myd88 Inflammation Pathway from p53 Perspective and a Case Study of Low-Dose Radiation Intervention	10.1021/acschemneuro.2c00082	08 Diseases of the nervous system	Alzheimer disease (with or without metabolic dysfunction)	mouse	C57BL/6J
141	rayyan-865367959	Gut microbiota regulate Alzheimer's disease pathologies and cognitive disorders via PUFA-associated neuroinflammation	10.1136/gutjnl-2021-326269	08 Diseases of the nervous system	Alzheimer disease	mouse	3xTg-AD (B6;129-Tg(APPSwe,tauP301L)1Lfa Psen1tm1Mpm/Mmjax)
142	rayyan-865369489	Fecal microbiota transplantation from patients with autoimmune encephalitis modulates Th17 response and relevant behaviors in mice.	10.1038/s41420-020-00309-8	08 Diseases of the nervous system	anti-NMDAR encephalitis	mouse	C57BL/6J
143	rayyan-865358178	The gut microbiome modulates nitroglycerin-induced migraine-related hyperalgesia in mice	10.1177/03331024211050036	08 Diseases of the nervous system	Migraine	mouse	C57BL/6J
144	rayyan-865367812	Gut microbiota from multiple sclerosis patients enables spontaneous autoimmune encephalomyelitis in mice	10.1073/pnas.1711233114	08 Diseases of the nervous system	Multiple sclerosis	mouse	SJL/J "RR"
145	rayyan-865358172	Altered Metabolism of the Microbiotaâ€“Gutâ€“Brain Axis Is Linked With Comorbid Anxiety in Fecal Recipient Mice of Myasthenia Gravis	10.3389/fmicb.2022.804537	08 Diseases of the nervous system	myasthenia gravis	mouse	not reported
146	rayyan-865364006	Gut Microbiota Regulate Motor Deficits and Neuroinflammation in a Model of Parkinson's Disease	10.1016/j.cell.2016.11.018	08 Diseases of the nervous system	Parkinson’s disease: motor deficits and neuroinflammation	mouse	BDF1
147	rayyan-865359296	Alterations of gut microbiota contribute to the progression of unruptured intracranial aneurysms	10.1038/s41467-020-16990-3	08 Diseases of the nervous system	Progression of unruptured intracranial aneurysms	mouse	C57BL/6N
148	rayyan-865358565	Fecal transplantation can alleviate tic severity in a Tourette syndrome mouse model by modulating intestinal flora and promoting serotonin secretion	10.1097/CM9.0000000000001885	08 Diseases of the nervous system	Tourette syndrome: serum serotonin level	mouse	Kunming
149	rayyan-865358506	Modulating gut microbiota in a mouse model of Graves’ orbitopathy and its impact on induced disease	10.1186/s40168-020-00952-4	09 Diseases of the visual system	Graves’ orbitopathy	mouse	BALB/c
150	rayyan-865364057	Hypertension is mediated by the gut K.Pneumoniae	10.1097/01.hjh.0000548172.00092.ed	11 Diseases of the circulatory system	Hypertension	mouse	Not reported
151	rayyan-865357842	Gut Butyrate Metabolism-Related Microbiota Modulates Post-Infarction Cardiac Repair	10.1161/RES.0000000000000520	11 Diseases of the circulatory system	ST-elevation myocardial infarction	mouse	Not reported
152	rayyan-865358585	Gut microbiota induces high platelet response in patients with ST segment elevation myocardial infarction after ticagrelor treatment	10.7554/eLife.70240	11 Diseases of the circulatory system	ST-elevation myocardial infarction: post-ticagrelor high platelet reactivity	mouse	C57BL/6
153	rayyan-865359328	Gut microbiota from coronary artery disease patients contributes to vascular dysfunction in mice by regulating bile acid metabolism and immune activation	10.1186/s12967-020-02539-x	11 Diseases of the circulatory system	Coronary artery disease	mouse	C57BL/6J
154	rayyan-865363941	Gut microbiota dysbiosis contributes to the development of hypertension	10.1186/s40168-016-0222-x	11 Diseases of the circulatory system	Hypertension	mouse	C57BL/6L
155	rayyan-865358479	Gut microbiota dysbiosis contributes to the development of chronic obstructive pulmonary disease	10.1186/s12931-021-01872-z	12 Diseases of the respiratory system	Chronic obstructive pulmonary disease	mouse	C57BL/6
156	rayyan-865365360	Humanization of germ-free mice with alcoholic cirrhotic microbiota, but not healthy microbiota, induces bacterial translocation and a pro-inflammatory milieu, which is ameliorated with lactobacillus GG	10.1016/S0016-5085(15)33333-3	13 Diseases of the digestive system	Alcoholic cirrhosis	mouse	C57BL/6
157	rayyan-865358378	Fecal transplant-related reductions in Alcohol intake from human to mice are associated with alterations in the intestinal but not liver or prefrontal cortex transcriptome	10.1016/S0168-8278(22)00730-9	13 Diseases of the digestive system	Alcoholic cirrhosis	mouse	C57BL/6
158	rayyan-865357762	A bacteriophage therapy to attenuate alcohol-associated liver disease	10.1111/acer.14617	13 Diseases of the digestive system	Alcoholic hepatitis	mouse	C57BL/6
159	rayyan-865357867	Fecal transplantion from alcohol-associated hepatitis patients into mice causes pathogenic changes in the gut-liver-brain axis which are attenuated by oral tributyrin supplementation	10.1002/hep.32188	13 Diseases of the digestive system	Alcoholic hepatitis	mouse	C57BL/6J
160	rayyan-865364768	Transmission of human liver sensitivity to alcohol by intestinal microbiota	10.1016/S0168-8278(12)61367-1	13 Diseases of the digestive system	Alcoholic hepatitis	mouse	C57BL/6J
161	rayyan-865359366	Transplantation of fecal microbiota from alcoholic hepatitis patients induces hepatic recruitment of IL-17 producing inflammatory T cells and promotes inflammation and injury	10.1002/hep.31578	13 Diseases of the digestive system	Alcoholic hepatitis	mouse	Not reported
162	rayyan-865364472	Prebiotic treatment prevents alcohol-induced liver lesions in mice with indigenous microbiota and mice with human microbiota	10.1016/S0168-8278(18)31473-9	13 Diseases of the digestive system	Alcoholic hepatitis	mouse	Not reported
163	rayyan-865365138	Human microbiota modulates intraepithelial lymphocyte numbers and phenotype in the mouse small intestine: Implications for chronic intestinal inflammation	10.1155/2016/4792898	13 Diseases of the digestive system	Celiac disease	mouse	C57BL/6
164	rayyan-865363871	The central role of the intestinal microbiota in chronic intestinal pseudo-obstruction	10.1111/nmo.12881	13 Diseases of the digestive system	Chronic Intestinal Pseudo-Obstruction	mouse	NIH Swiss
165	rayyan-865359603	THE INTESTINAL MICROBIOTA FROM A PATIENT WITH IBS-C SLOWS MOUSE COLONIC TRANSIT BY DISRUPTING INTERSTITIAL CELL OF CAJAL NETWORK	10.1016/S0016-5085(20)32934-6	13 Diseases of the digestive system	constipation-predominant irritable bowel syndrome (IBS-C)	mouse	NIH Swiss
166	rayyan-865358994	EFFECT OF A MODIFIED AMERICAN DIET ON INTESTINAL INFLAMMATION IN SAMP1/YITFC (SAMP) MICE TRANSPLANTED WITH FECAL MATTER FROM A PATIENT WITH CROHN'S DISEASE	10.1016/S0016-5085(19)38635-4	13 Diseases of the digestive system	Crohn's disease	mouse	SAMP1/YitFc
167	rayyan-865365378	Intestinal epithelial dual oxidase 2 expression induced by gut dysbiosis regulates commensal-mucosal homeostasis by restricting bacterial translocation in the small intestine	10.1016/S0016-5085(15)30115-3	13 Diseases of the digestive system	Crohn’s disease	mouse	Not reported
168	rayyan-865365469	Association between genotypes of bacteroidetes in fecal samples from patients with Crohn's disease and its assessment using an experimental mouse model	10.1093/ecco-jcc/jju027.827	13 Diseases of the digestive system	Crohn’s disease	mouse	Not reported
169	rayyan-34393778	Altered intestinal microbiota enhances adenoid hypertrophy by disrupting the immune balance	10.3389/fimmu.2023.1277351	12 Diseases of the respiratory system	Hypertrophy of adenoids	mouse	BABL/c
170	rayyan-865358918	INTEGRATED METABOLOMIC AND MICROBIOME APPROACH REVEALED FUNCTIONAL SIGNATURES ASSOCIATED WITH DISEASE SEVERITY IN INFLAMMATORY BOWEL DISEASE	10.1016/S0016-5085(19)36902-1	13 Diseases of the digestive system	Crohn’s disease	mouse	Not reported (IL10-/-)
171	rayyan-865363610	Identification of disease-relevant bacterial signatures in gnotobiotic IL-10 deficient mice using fecal samples from IBD patients undergoing hematopoietic stem cell transplantation	10.1093/ecco-jcc/jjx002.029	13 Diseases of the digestive system	Crohn's disease	mouse	129 Sv/Ev (wild type); 129 Sv/Ev IL10-/-
172	rayyan-865364290	The gut microbiota of pregnant women with Crohn's disease and their babies is associated with abnormalities in the adaptive immune system: Results from the MECONIUM study	10.1093/ecco-jcc/jjx180.124	13 Diseases of the digestive system	Crohn's disease: immune system abnormalities and their inheritance from mothers with Crohn’s disease	mouse	C57BL/6
173	rayyan-865363608	Intestinal microbiome present in Crohn disease impairs the skeletal health and linear growth	10.1002/jbmr.3107	13 Diseases of the digestive system	Crohn's disease: skeletal health and body composition	mouse	129S6/SvFv
174	rayyan-865359605	OVERABUNDANCE OF HISTAMINE PRODUCING ENTEROBACTERIACEAE CONTRIBUTES TO GASTRIC PAIN IN PATIENTS WITH DIABETIC GASTROPARESIS	10.1016/S0016-5085(20)32260-5	13 Diseases of the digestive system	Diabetic gastroparesis	mouse	Not reported
175	rayyan-865364429	MICROBIOTA FROM IBS-D PATIENTS INDUCES DYSREGULATION OF INNATE IMMUNITY	10.1016/S0016-5085(18)31050-3	13 Diseases of the digestive system	Diarrhea-predominant irritable bowel syndrome	mouse	C57BL/6
176	rayyan-865364936	Transfer of IBS phenotype to GERM-free mice through microbiota transplantation	10.1111/j.1365-2982.2012.01996.x	13 Diseases of the digestive system	Diarrhea-predominant irritable bowel syndrome	mouse	NIH Swiss
177	rayyan-865363666	The fecal microbiota of IBS-D patient effects Kupffer cells and liver inflammation in recipient rats	10.1111/1751-2980.12518	13 Diseases of the digestive system	Diarrhea-predominant irritable bowel syndrome	rat	Not reported
178	rayyan-865358098	THE GUT MICROBIOTA UTILIZES DIFFERENT SIGNALING MECHANISMS TO STIMULATE DUOX2 EXPRESSION IN THE COLON OF IBS PATIENTS	10.1016/S0016-5085(21)02058-8	13 Diseases of the digestive system	Diarrhea-predominant irritable bowel syndrome	mouse	Not reported
179	rayyan-865358683	Berberine restores microglia activation induced by fecal microbiota from IBS patient in germ-free rats with a distinct effect on microbiota compared with rifaximin	10.1111/1751-2980.12809	13 Diseases of the digestive system	Diarrhea-predominant irritable bowel syndrome	rat	Sprague Dawley
180	rayyan-865365341	The effect of high fat diet on human microbiota transfer into gnotobiotic mice	10.1016/S0016-5085(14)60029-9	13 Diseases of the digestive system	diarrhea-predominant irritable bowel syndrome (IBS-D) with co-morbid anxiety	mouse	NIH Swiss
181	rayyan-865364426	BRAIN-GUT ALTERATIONS IN GERM-FREE MICE TRANSPLANTED WITH FECAL MICROBIOTA FROM IBS PATIENTS	10.1016/S0016-5085(18)30822-9	13 Diseases of the digestive system	Diarrhea-predominant irritable bowel syndrome with high abundance of Clostridiales	mouse	Not reported
182	rayyan-865358101	A Pilot Study On Patients With Fecal Incontinence Reveals Disease-Associated Alterations In Microbiome That May Contribute To Disease Pathophysiology	10.1016/S0016-5085(21)01895-3	13 Diseases of the digestive system	fecal incontinence	mouse	Not reported
183	rayyan-865358662	THE FUNCTION OF ARACHIDONIC ACID (AA)IN CHRONIC CONSTIPATION DURING SYNBIOTICS TREATMENT	10.1016/S0261-5614(19)32702-5	13 Diseases of the digestive system	Functional constipation	mouse	C57BL/6
184	rayyan-865358275	LACTOCOCCUS FORMOSENSIS INHIBITS INTESTINAL SMOOTH MUSCLE MOVEMENT THROUGH TRANSGELIN IN FUNCTIONAL CONSTIPATION	10.1016/S0016-5085(22)60394-9	13 Diseases of the digestive system	Functional constipation	mouse	Not reported
185	rayyan-865363665	Dysbiosis upregulates serotonin transporter expression in the intestine and contributes to chronic constipation	10.1111/1751-2980.12518	13 Diseases of the digestive system	Functional constipation (slow transit constipation)	mouse	Not reported
186	rayyan-865364049	An altered gut-brain communication modulates neuro-inflammation in cirrhotic mice	10.1002/hep.30256	13 Diseases of the digestive system	Hepatic cirrhosis: neuro-inflammation	mouse	C57BL/6
187	rayyan-865358054	Infant gut microbiota-associated rat model for studying young infant gut microbiome	10.1097/MPG.0000000000003177	13 Diseases of the digestive system	Infant colic	rat	Not reported
188	rayyan-865358093	IN VIVO CHARACTERIZATION OF SER-301, AN INVESTIGATIONAL RATIONALLY-DESIGNED MICROBIOME THERAPEUTIC FOR PATIENTS WITH ACTIVE MILD-TO-MODERATE ULCERATIVE COLITIS	10.1016/S0016-5085(21)01500-6	13 Diseases of the digestive system	Inflammatory bowel disease	mouse	C57BL/6
189	rayyan-865367462	EFFECTS OF AN IBD-ASSOCIATED MICROBIAL COMMUNITY STATE ON INTESTINAL INFLAMMATION IN HUMANIZED GNOTOBIOTIC MICE	10.1093/ibd/zaa010.103	13 Diseases of the digestive system	Inflammatory bowel disease	mouse	C57BL/6 (wild-type); C57BL/6 IL-10 -/-
190	rayyan-865358259	IMMUNE AND NON IMMUNE CHANGES FOLLOWING FMT IN EXPERIMENTAL COLITIS: EMERGING PATHWAYS OF FMTDERIVED MUCOSAL HEALING	10.1016/S1590-8658(22)00319-X	13 Diseases of the digestive system	Inflammatory bowel disease	mouse	Not reported
191	rayyan-865365167	Unraveling the functional role of dysbiosis in crohn's disease	10.1097/01.MIB.0000480309.65025.5a	13 Diseases of the digestive system	Inflammatory bowel disease	mouse	Not reported
192	rayyan-865364375	Identification of colitis-associated bacteria in intestine of inflammatory bowel disease patients	10.1093/ecco-jcc/jjx180.245	13 Diseases of the digestive system	inflammatory bowel disease	mouse	Not reported (IL10-deficient)
193	rayyan-865363546	Diet-microbiota interactions underlie symptoms' generation in IBS	10.1016/S0016-5085(17)30855-7	13 Diseases of the digestive system	Irritable bowel syndrome	mouse	NIH swiss
194	rayyan-865362365	Intestinal inflammation and irritable bowel syndrome: An unexpected role of the gut microbiota	10.1016/S0016-5085(09)61882-5	13 Diseases of the digestive system	Irritable bowel syndrome	rat	Fischer 344/CRL
195	rayyan-865358939	Microbiota-neuroimmune interactions in a humanized mouse model of IBS: The role of diet and mast cells	10.1016/j.bbi.2018.11.220	13 Diseases of the digestive system	Irritable bowel syndrome	mouse	Not reported
196	rayyan-865365119	The intestinal microbiota of irritable bowel syndrome patients attenuates DSS-induced colitis	10.1016/S0016-5085(16)30143-3	13 Diseases of the digestive system	Irritable bowel syndrome	rat	Sprague Dawley
197	rayyan-34393762	Chronic Gut Inflammation and Dysbiosis in IBS: Unraveling Their Contribution to Atopic Dermatitis Progression	10.3390/ijms25052753	13 Diseases of the digestive system	Diarrhea-predominant irritable bowel syndrome	mouse	C57BL/6J
198	rayyan-865359602	715 SACCHAROMYCES BOULARDII CNCM I-745 IMPROVES GUT-BRAIN AXIS DYSFUNCTION IN A HUMANIZED MOUSE MODEL OF IRRITABLE BOWEL SYNDROME WITH CO-MORBID ANXIETY	10.1016/S0016-5085(20)31061-1	13 Diseases of the digestive system	Irritable bowel syndrome (IBS) with co-morbid anxiety	mouse	Swiss Webster
199	rayyan-865364418	GUT MICROBIOTA DEFINES HOST RESPONSES TO DIETARY FERMENTABLE CARBOHYDRATES IN IBS: THE ROLE OF BACTERIAL HISTAMINE	10.1016/S0016-5085(18)32080-8	13 Diseases of the digestive system	Irritable bowel syndrome (IBS) with either high or low urinary histamine level	mouse	NIH Swiss
200	rayyan-865359173	Increased abundance of lactococcus lactis as a fecal biomarker predicting development of non-alcoholic fatty liver disease after fecal microbiota transplantation in human microbiota-associated rodents	10.1177/2050640620927345	13 Diseases of the digestive system	Non-alcoholic fatty liver disease (with and without obesity)	mouse	C57BL/6J
201	rayyan-865357877	Gut microbial factors activate intrahepatic b cells to promote non-alcoholic steatohepatitis via innate and adaptive signaling	10.1002/hep.32188	13 Diseases of the digestive system	Non-alcoholic fatty liver disease	mouse	Not reported
202	rayyan-865357866	Absence of fumaric acid as a fecal biomarker for non-alcoholic fatty liver disease	10.1002/hep.32188	13 Diseases of the digestive system	Non-alcoholic fatty liver disease (with and without obesity)	mouse	C57BL/6J
203	rayyan-34393812	Engraftment of aging-related human gut microbiota and the effect of a seven-species consortium in a pre-clinical model	10.1080/19490976.2023.2282796	21 Symptoms, signs or clinical findings, not elsewhere classified	frail aging	mouse	C57BL/6
204	rayyan-865358380	The gut virome in non-alcoholic fatty liver disease: distinct changes in Phapecoctavirus composition in a human microbiota associated animal model	10.1016/S0168-8278(22)00728-0	13 Diseases of the digestive system	Non-alcoholic fatty liver disease (with and without obesity)	mouse	Not reported
205	rayyan-865358076	COMMENSAL MICROBIOTA PLAYS A CRITICAL ROLE IN REGULATION OF INTESTINAL PROTEOLYTIC ACTIVITY	10.1016/S0016-5085(21)00925-2	13 Diseases of the digestive system	Post-infectious irritable bowel syndrome	mouse	Not reported
206	rayyan-865359063	Gut microbes after bariatric surgery in humans improve glucose control in mice without fat loss	10.2337/db19-2017-P	13 Diseases of the digestive system	Pre and post biliopancreatic diversion with duodenal switch surgery patients	mouse	C57BL/6NTac
207	rayyan-865358095	PROINFLAMMATORY EFFECT OF HIGH SALT DIET AND UC MICROBIOTA IN GNOTOBIOTIC MICE	10.1016/S0016-5085(21)02052-7	13 Diseases of the digestive system	Ulcerative colitis	mouse	C57BL/6
208	rayyan-865365342	Transplantation of dysbiotic microbiota derived from uc patients promotes a pro-inflammatory phenotype and increased susceptibility of gnotobiotic mice to colitis	10.1016/S0016-5085(14)60081-0	13 Diseases of the digestive system	Ulcerative colitis	mouse	C57BL/6
209	rayyan-865365113	Using humanized germ-free mice to understand microbiome variation in IBD patients who respond to anti-TNF medications	10.1016/S0016-5085(16)34284-6	13 Diseases of the digestive system	ulcerative colitis: before and after remission induction with anti-TNF-alpha therapy	mouse	C57BL/6 IL10-/-; C57BL/6 (wild type); strain 129 IL10-/-
210	rayyan-865363847	Intestinal microbiota contributes to individual susceptibility to alcoholic liver disease	10.1136/gutjnl-2015-310585	13 Diseases of the digestive system	Alcoholic hepatitis	mouse	C57BL/6J
211	rayyan-865360932	Gut microbiota promotes cholesterol gallstone formation by modulating bile acid composition and biliary cholesterol secretion	10.1038/s41467-021-27758-8	13 Diseases of the digestive system	cholesterol gallstone disease	mouse	C57BL/6J; AKR/J
212	rayyan-865359789	The hypersensitivity to colonic distension of IBS patients can be transferred to rats through their fecal microbiota	10.1111/nmo.12103	13 Diseases of the digestive system	constipated-predominant irritable bowel syndrome	rat	Fischer 344
213	rayyan-865363656	Dysbiosis contributes to chronic constipation development via regulation of serotonin transporter in the intestine	10.1038/s41598-017-10835-8	13 Diseases of the digestive system	Constipation (functional and slow transit simultaneously)	mouse	C57BL/6
214	rayyan-865363641	Mutual reinforcement of pathophysiological host-microbe interactions in intestinal stasis models	10.14814/phy2.13182	13 Diseases of the digestive system	constipation-predominant irritable bowel syndrome (IBS-C)	mouse	C57BL/6
215	rayyan-865359291	Increased Expression of Colonic Mucosal Melatonin in Patients with Irritable Bowel Syndrome Correlated with Gut Dysbiosis	10.1016/j.gpb.2020.06.013	13 Diseases of the digestive system	Diarrhea-predominant irritable bowel syndrome	rat	Sprague Dawley
216	rayyan-865358907	Microbiotas from Humans with Inflammatory Bowel Disease Alter the Balance of Gut Th17 and RORγt + Regulatory T Cells and Exacerbate Colitis in Mice	10.1016/j.immuni.2018.12.015	13 Diseases of the digestive system	Inflammatory bowel disease	mouse	(1) C57BL/6J; (2) C57BL/6J Rag1-deficient (B6.129S7-Rag1tm1Mom/J)
217	rayyan-865357709	Microbiota-Driven Activation of Intrahepatic B Cells Aggravates NASH Through Innate and Adaptive Signaling	10.1002/hep.31755	13 Diseases of the digestive system	Non-alcoholic fatty liver disease	mouse	C57BL/6J
218	rayyan-865369598	The Fecal Mycobiome in Non-alcoholic Fatty Liver Disease	10.1016/j.jhep.2021.11.029	13 Diseases of the digestive system	non-alcoholic steatohepatitis	mouse	C57BL/6
219	rayyan-865358184	Gut microbial β-glucuronidases regulate host luminal proteases and are depleted in irritable bowel syndrome	10.1038/s41564-022-01103-1	13 Diseases of the digestive system	Post-infectious irritable bowel syndrome	mouse	Swiss Webster
220	rayyan-865358560	Human Fecal Microbiota Transplantation Reduces the Susceptibility to Dextran Sulfate Sodium-Induced Germ-Free Mouse Colitis	10.3389/fimmu.2022.836542	13 Diseases of the digestive system	Ulcerative colitis	mouse	BALB/c
221	rayyan-865357746	Colesevelam reduces ethanol-induced liver steatosis in humanized gnotobiotic mice	10.3390/cells10061496	13 Diseases of the digestive system	alcoholic hepatitis	mouse	C57BL/6
222	rayyan-865358889	Bacteriophage targeting of gut bacterium attenuates alcoholic liver disease	10.1038/s41586-019-1742-x	13 Diseases of the digestive system	alcoholic hepatitis	mouse	C57BL/6
223	rayyan-865357793	Microbiota tryptophan metabolism induces aryl hydrocarbon receptor activation and improves alcohol-induced liver injury	10.1136/gutjnl-2020-321565	13 Diseases of the digestive system	Alcoholic hepatitis	mouse	C57BL/6J
224	rayyan-865363992	Gut microbial composition can differentially regulate bile acid synthesis in humanized mice	10.1002/hep4.1020	13 Diseases of the digestive system	Cirrhosis and active alcoholism	mouse	C57BL/6
225	rayyan-865359401	Neuroinflammation in Murine Cirrhosis Is Dependent on the Gut Microbiome and Is Attenuated by Fecal Transplant	10.1002/hep.30827	13 Diseases of the digestive system	Cirrhosis: hepatic encephalopathy	mouse	C57BL/6
226	rayyan-865363627	Potential role of fecal microbiota from patients with slow transit constipation in the regulation of gastrointestinal motility	10.1038/s41598-017-00612-y	13 Diseases of the digestive system	Constipation (both functional and slow-transit)	mouse	C57BL/6
227	rayyan-865370922	Infants born to mothers with IBD present with altered gut microbiome that transfers abnormalities of the adaptive immune system to germ-free mice.	10.1136/gutjnl-2018-317855	13 Diseases of the digestive system	Crohn's disease: immune system abnormalities and their inheritance from mothers with Crohn’s disease	mouse	C57BL/6
228	rayyan-865370556	Parasutterella, in association with irritable bowel syndrome and intestinal chronic inflammation.	10.1111/jgh.14281	13 Diseases of the digestive system	Diarrhea-predominant irritable bowel syndrome	mouse	C57BL/6
229	rayyan-865358119	Berberine alleviates visceral hypersensitivity in rats by altering gut microbiome and suppressing spinal microglial activation	10.1038/s41401-020-00601-4	13 Diseases of the digestive system	Diarrhea-predominant irritable bowel syndrome	rat	Sprague Dawley
230	rayyan-865360601	Fecal Microbiota of Diarrhea-Predominant Irritable Bowel Syndrome Patients Causes Hepatic Inflammation of Germ-Free Rats and Berberine Reverses It Partially	10.1155/2019/4530203	13 Diseases of the digestive system	Diarrhea-predominant irritable bowel syndrome	rat	Sprague Dawley
231	rayyan-865363639	Transplantation of fecal microbiota from patients with irritable bowel syndrome alters gut function and behavior in recipient mice	10.1126/scitranslmed.aaf6397	13 Diseases of the digestive system	Diarrhea-predominant irritable bowel syndrome with/without anxiety	mouse	NIH Swiss
232	rayyan-865359491	A Clostridia-rich microbiota enhances bile acid excretion in diarrhea-predominant irritable bowel syndrome	10.1172/JCI130976	13 Diseases of the digestive system	Diarrhea-predominant irritable bowel syndrome: excess of total bile acid excretion in feces	mouse	C57BL/6J
233	rayyan-865357905	Chronic liver disease enables gut Enterococcus faecalis colonization to promote liver carcinogenesis	10.1038/s43018-021-00251-3	13 Diseases of the digestive system	Hepatitis C virus-related chronic liver diseases and hepatocellular carcinoma of liver	mouse	C57BL/6J
234	rayyan-865363879	Functional Characterization of Inflammatory Bowel Disease-Associated Gut Dysbiosis in Gnotobiotic Mice	10.1016/j.jcmgh.2016.02.003	13 Diseases of the digestive system	Inflammatory bowel disease	mouse	C57BL/6
235	rayyan-865370783	Intestinal Epithelial Cells Respond to Chronic Inflammation and Dysbiosis by Synthesizing H2O2.	10.3389/fphys.2019.01484	13 Diseases of the digestive system	Inflammatory bowel disease: epithelial production of H2O2 in remission	mouse	C57BL/6J
236	rayyan-865371080	The Crohn's disease polymorphism, ATG16L1 T300A, alters the gut microbiota and enhances the local Th1/Th17 response.	10.7554/eLife.39982	13 Diseases of the digestive system	Inflammatory bowel disease: genotype T300A	mouse	C57BL/6J
237	rayyan-865359397	Human Gut Microbiome Transplantation in Ileitis Prone Mice: A Tool for the Functional Characterization of the Microbiota in Inflammatory Bowel Disease Patients	10.1093/ibd/izz242	13 Diseases of the digestive system	Inflammatory bowel disease: remission	mouse	SAMP1/YitFC (substrain of AKR/J)
238	rayyan-865357876	Dysregulation of ILC3s unleashes progression and immunotherapy resistance in colon cancer	10.1016/j.cell.2021.07.029	13 Diseases of the digestive system	inflammatory bowel disease: resistance to anti-PD1 immunotherapy	mouse	C57BL/6J
239	rayyan-865357909	The emulsifier carboxymethylcellulose induces more aggressive colitis in humanized mice with inflammatory bowel disease microbiota than polysorbate-80	10.3390/nu13103565	13 Diseases of the digestive system	inflammatory bowel diseases	mouse	C57Bl/6
240	rayyan-865358151	Saccharomyces boulardii CNCM I-745 modulates the microbiotaâ€“gutâ€“brain axis in a humanized mouse model of Irritable Bowel Syndrome	10.1111/nmo.13985	13 Diseases of the digestive system	irritable bowel syndrome with comorbid anxiety	mouse	Swiss Webster
241	rayyan-865358350	Histamine production by the gut microbiota induces visceral hyperalgesia through histamine 4 receptor signaling in mice	10.1126/scitranslmed.abj1895	13 Diseases of the digestive system	irritable bowel syndrome: pathological role of the histamine produced by the gut microbiota	mouse	NIH Swiss
242	rayyan-865359855	Rifaximin Exerts Beneficial Effects Independent of its Ability to Alter Microbiota Composition.	10.1038/ctg.2016.44	13 Diseases of the digestive system	minimal hepatic encephalopathy	mouse	C57BL/6
243	rayyan-865369519	Fecal Microbiota Transplant from Human to Mice Gives Insights into the Role of the Gut Microbiota in Non-Alcoholic Fatty Liver Disease (NAFLD).	10.3390/microorganisms9010199	13 Diseases of the digestive system	Non-alcoholic fatty liver disease	mouse	C57BL/6J
244	rayyan-865369430	Activation of the gut microbiota-kynurenine-liver axis contributes to the development of nonalcoholic hepatic steatosis in nondiabetic adults.	10.18632/aging.203460	13 Diseases of the digestive system	non-alcoholic hepatic steatosis	mouse	not reported
245	rayyan-865370437	Nonalcoholic Fatty Liver Disease Is Exacerbated in High-Fat Diet-Fed Gnotobiotic Mice by Colonization with the Gut Microbiota from Patients with Nonalcoholic Steatohepatitis.	10.3390/nu9111220	13 Diseases of the digestive system	non-alcoholic steatohepatitis	mouse	C57BL/6JNarl
246	rayyan-865358813	Serine proteases as luminal mediators of intestinal barrier dysfunction and symptom severity in IBS	10.1136/gutjnl-2018-317416	13 Diseases of the digestive system	Post-infectious irritable bowel syndrome	mouse	Swiss Webster
247	rayyan-865370690	Microbiota Is Involved in Post-resection Adaptation in Humans with Short Bowel Syndrome.	10.3389/fphys.2017.00224	13 Diseases of the digestive system	Short bowel syndrome: D-encephalopathy	rat	Fischer 344
248	rayyan-865359813	Development of gut inflammation in mice colonized with mucosa-associated bacteria from patients with ulcerative colitis.	10.1186/s13099-015-0080-2	13 Diseases of the digestive system	Ulcerative colitis	mouse	BALB/c
249	rayyan-865358343	Microbiota from patients with ulcerative colitis promote colorectal carcinogenesis in mice	10.1016/j.nut.2022.111712	13 Diseases of the digestive system	Ulcerative colitis	mouse	C57BL/6
250	rayyan-865357860	Bifidobacterium infantis Maintains Genome Stability in Ulcerative Colitis via Regulating Anaphase-Promoting Complex Subunit 7	10.3389/fmicb.2021.761113	13 Diseases of the digestive system	Ulcerative colitis	mouse	C57BL/6
251	rayyan-865365425	Ecobiotherapy rich in firmicutes decreases susceptibility to colitis in a humanized gnotobiotic mouse model	10.1097/MIB.0000000000000422	13 Diseases of the digestive system	Ulcerative colitis	mouse	C57BL/6
252	rayyan-865358557	Multi-omics analyses of the ulcerative colitis gut microbiome link Bacteroides vulgatus proteases with disease severity	10.1038/s41564-021-01050-3	13 Diseases of the digestive system	Ulcerative colitis	mouse	C57BL/6NTac IL10em8Tac
253	rayyan-865365531	Gut pathobionts underlie intestinal barrier dysfunction and liver T helper 17 cell immune response in primary sclerosing cholangitis	10.1038/s41564-018-0333-1	13 Diseases of the digestive system	ulcerative colitis associated with primary sclerosing cholangitis	mouse	C57BL/6
254	rayyan-865373087	The Host-Microbiome Response to Hyperbaric Oxygen Therapy in Ulcerative Colitis Patients	10.1016/j.jcmgh.2022.03.008	13 Diseases of the digestive system	Ulcerative colitis: active vs remission (induced by hyperbaric oxygen therapy)	mouse	C57BL/6
255	rayyan-865358337	Transplantation of bacteriophages from ulcerative colitis patients shifts the gut bacteriome and exacerbates the severity of DSS colitis	10.1186/s40168-022-01275-2	13 Diseases of the digestive system	Ulcerative colitis: remission	mouse	C57BL/6
256	rayyan-865369646	Novel Fecal Biomarkers That Precede Clinical Diagnosis of Ulcerative Colitis.	10.1053/j.gastro.2020.12.004	13 Diseases of the digestive system	Ulcerative colitis: risk and development (pre-UC)	mouse	C57BL/6
257	rayyan-865357998	Gut and Cutaneous Microbiome Featuring Abundance of Lactobacillus reuteri Protected Against Psoriasis-Like Inflammation in Mice	10.2147/JIR.S337031	14 Diseases of the skin	Psoriasis vulgaris	mouse	BALB/c
258	rayyan-865370101	Involvement of Gut Microbiota in the Development of Psoriasis Vulgaris.	10.3389/fnut.2021.761978	14 Diseases of the skin	Psoriasis vulgaris	mouse	C57BL/6
259	rayyan-865359081	Osteoarthritis induced by meniscal/ligamentous injury is aggravated after metabolic syndrome fecal sample transplantation in germ-free mice	10.1016/j.joca.2019.02.071	15 Diseases of the musculoskeletal system or connective tissue	osteoarthritis	mouse	Not reported
260	rayyan-865358710	Perturbation of the human gut microbiome by methotrexate contributes to the resolution of inflammation and autoimmune disease	10.1002/art.41108	15 Diseases of the musculoskeletal system or connective tissue	rheumatoid arthritis	mouse	Not reported
261	rayyan-865359514	Gut microbiota dysbiosis in the high-risk individual for RA triggers the mucosal immunity perturbation and promotes rheumatoid arthritis development	10.1136/annrheumdis-2020-eular.5234	15 Diseases of the musculoskeletal system or connective tissue	rheumatoid arthritis	mouse	Not reported
262	rayyan-865370940	Akkermansia muciniphila is permissive to arthritis in the K/BxN mouse model of arthritis	10.1038/s41435-018-0024-1	15 Diseases of the musculoskeletal system or connective tissue	enthesitis-related juvenile idiopathic arthritis	mouse	KRN/B6xNOD
263	rayyan-865358556	Association of Increased Serum Lipopolysaccharide, But Not Microbial Dysbiosis, With Obesity-Related Osteoarthritis	10.1002/art.41955	15 Diseases of the musculoskeletal system or connective tissue	Obesity-related osteoarthritis	mouse	C57BL/6
264	rayyan-865359614	Faecal microbiota transplantation from metabolically compromised human donors accelerates osteoarthritis in mice	10.1136/annrheumdis-2019-216471	15 Diseases of the musculoskeletal system or connective tissue	osteoarthritis with metabolic syndrome	mouse	C57BL/6J
265	rayyan-865360294	Dysbiosis Contributes to Arthritis Development via Activation of Autoreactive T Cells in the Intestine.	10.1002/art.39783	15 Diseases of the musculoskeletal system or connective tissue	rheumatoid arthritis	mouse	BALB/c
266	rayyan-865358330	Fecal microbiota transplantation from patients with rheumatoid arthritis causes depression-like behaviors in mice through abnormal T cells activation	10.1038/s41398-022-01993-z	15 Diseases of the musculoskeletal system or connective tissue	rheumatoid arthritis	mouse	C57BL/6
267	rayyan-865371013	Aberrant gut microbiota alters host metabolome and impacts renal failure in humans and rodents	10.1136/gutjnl-2019-319766	16 Diseases of the genitourinary system	Chronic kidney disease, stage G5D	(1) mouse; (2) rat	(1) C57BL/6; (2) Sprague Dawley
268	rayyan-865371241	Quantitative reduction in short-chain fatty acids, especially butyrate, contributes to the progression of chronic kidney disease.	10.1042/CS20190171	16 Diseases of the genitourinary system	Chronic kidney disease	rat	Sprague Dawley
269	rayyan-865359219	Changes in the intestinal microbiota in patients with stage 5 chronic kidney disease on a low-protein diet and the effects of human to rat fecal microbiota transplantation	10.12659/MSM.921557	16 Diseases of the genitourinary system	Chronic kidney disease, stage G5 and low-protein diet	mouse	Sprague Dawley
270	rayyan-865363563	Impaired renal function and dysbiosis of gut microbiota contribute to increased trimethylamine-N-oxide in chronic kidney disease patients	10.1038/s41598-017-01387-y	16 Diseases of the genitourinary system	Chronic kidney disease: impact of elevated TMAO levels	mouse	C57BL/6
271	rayyan-865357898	Fecal Microbiota Transplantation Modulates Renal Phenotype in the Humanized Mouse Model of IgA Nephropathy	10.3389/fimmu.2021.694787	16 Diseases of the genitourinary system	IgA nephropathy	mouse	α1KI-CD89Tg
272	rayyan-865358291	Gut Microbiome Analysis Can Be Used as a Noninvasive Diagnostic Tool and Plays an Essential Role in the Onset of Membranous Nephropathy	10.1002/advs.202201581	16 Diseases of the genitourinary system	Membranous nephropathy	rat	Sprague Dawley
273	rayyan-865371250	Gut microbiota from high-risk men who have sex with men drive immune activation in gnotobiotic mice and in vitro HIV infection	10.1371/journal.ppat.1007611	17 Conditions related to sexual health	High-risk sexual behavior of men who have sex with men	mouse	C57BL/6
274	rayyan-865359266	Perturbations of gut microbiota in gestational diabetes mellitus patients induce hyperglycemia in germ-free mice	10.1017/S2040174420000768	18 Pregnancy, childbirth or the puerperium	Gestational diabetes mellitus	mouse	C57BL/6
275	rayyan-865359413	Gut dysbiosis induces the development of pre-eclampsia through bacterial translocation	10.1136/gutjnl-2019-319101	18 Pregnancy, childbirth or the puerperium	Pre-eclampsia	mouse	C57BL/6
276	rayyan-865358292	Gut Dysbiosis Promotes Preeclampsia by Regulating Macrophages and Trophoblasts	10.1161/CIRCRESAHA.122.320771	18 Pregnancy, childbirth or the puerperium	Pre-eclampsia	rat	Wistar
277	rayyan-865359653	Host remodeling of the gut microbiome and metabolic changes during pregnancy.	10.1016/j.cell.2012.07.008	18 Pregnancy, childbirth or the puerperium	Pregnancy: metabolic and inflammatory abnormalities	mouse	Swiss Webster
278	rayyan-865358499	Colonization of fecal microbiota from patients with neonatal necrotizing enterocolitis exacerbates intestinal injury in germfree mice subjected to necrotizing enterocolitis-induction protocol via alterations in butyrate and regulatory T cells	10.1186/s12967-021-03109-5	19 Certain conditions originating in the perinatal period	neonatal necrotizing enterocolitis	mouse	not reported
279	rayyan-865365390	Transcriptional modulation of intestinal innate defense/inflammation genes by preterm infant microbiota in a humanized gnotobiotic mouse model	10.1371/journal.pone.0124504	19 Certain conditions originating in the perinatal period	Preterm postnatal growth restriction	mouse	C57BL/6
280	rayyan-865357855	Preterm infant meconium microbiota transplant induces growth failure, inflammatory activation, and metabolic disturbances in germ-free mice	10.1016/j.xcrm.2021.100447	19 Certain conditions originating in the perinatal period	Preterm-associated growth failure and inflammatory activation	mouse	Swiss Webster
281	rayyan-865370849	Gut microbiota of obese subjects with Prader-Willi syndrome is linked to metabolic health.	10.1136/gutjnl-2019-319322	20 Developmental anomalies	Prader-Willi syndrome	mouse	Swiss Webster
282	rayyan-865370588	Genetically Obese Human Gut Microbiota Induces Liver Steatosis in Germ-Free Mice Fed on Normal Diet.	10.3389/fmicb.2018.01602	20 Developmental anomalies	Prader-Willi syndrome: before and after a dietary weight loss program	mouse	C57BL/6J
283	rayyan-865358842	Muscle strength is increased in mice that are colonized with microbiota from high-functioning older adults	10.1016/j.exger.2019.110722	21 Symptoms, signs or clinical findings, not elsewhere classified	Low physical functioning in sedentary older people	mouse	C57BL/6J
284	rayyan-865359136	Prebiotic supplementation in frail older people affects specific gut microbiota taxa but not global diversity	10.1186/s40168-019-0654-1	21 Symptoms, signs or clinical findings, not elsewhere classified	Frailty	mouse	C57BL/6, Swiss Webster
285	rayyan-865358248	Predictive and Preventive Potential of Preoperative Gut Microbiota in Chronic Postoperative Pain in Breast Cancer Survivors	10.1213/ANE.0000000000005713	21 Symptoms, signs or clinical findings, not elsewhere classified	Chronic postoperative pain (in breast cancer survivors)	mouse	C57BL/6
286	rayyan-865358459	Gut microbiota from nCAL patients promotes colon anastomotic healing by inducing collagen synthesis in epithelial cells	10.1111/jgh.15946	22 Injury, poisoning or certain other consequences of external causes	Colorectal cancer - postoperative colon anastomotic leak	rat	Sprague Dawley
287	rayyan-865358267	ESTABLISHMENT OF A NOVEL HUMANIZED MOUSE MODEL OF GULF WAR ILLNESS	10.1016/S0016-5085(22)62373-4	24 Factors influencing health status or contact with health services	Gulf war illness	mouse	C57BL6
288	rayyan-865358584	Preoperative fasting confers protection against intestinal ischaemia/ reperfusion injury by modulating gut microbiota and their metabolites in a mouse model	10.1016/j.bja.2021.11.025	24 Factors influencing health status or contact with health services	Fasting effect on intestinal ischaemia/reperfusion injury	mouse	C57BL/6
289	rayyan-865369661	Biogeography of the Relationship between the Child Gut Microbiome and Innate Immune System.	10.1128/mBio.03079-20	24 Factors influencing health status or contact with health services	Country-specific differences in innate immune response	mouse	Swiss Webster
290	rayyan-865357710	Geographic differences in gut microbiota composition impact susceptibility to enteric infection	10.1016/j.celrep.2021.109457	24 Factors influencing health status or contact with health services	Country-specific differences in susceptibility to enteric infections	mouse	C57BL/6, C57BL/6NTac
291	rayyan-865368006	The East Asian gut microbiome is distinct from colocalized White subjects and connected to metabolic health	10.7554/eLife.70349	24 Factors influencing health status or contact with health services	Ethnicity-associated differences in metabolic health	mouse	C57BL/6J
292	rayyan-865358503	Neonatal antibiotic exposure impairs child growth during the first six years of life by perturbing intestinal microbial colonization	10.1038/s41467-020-20495-4	24 Factors influencing health status or contact with health services	Neonatal antibiotic exposure: growth impairment	mouse	Swiss Webster
293	rayyan-865364180	Amish (rural) vs. Non-amish (urban) infant fecal microbiotas are highly diverse and their transplantation lead to differences in mucosal immune maturation in a humanized germfree piglet model	10.3389/fimmu.2019.01509	24 Factors influencing health status or contact with health services	Urbanization (non-Amish vs Amish): immune system development	pig	not reported
294	rayyan-865358306	Gut microbiota induces DNA methylation via SCFAs predisposing obesity-prone individuals to diabetes	10.1016/j.phrs.2022.106355	26 Supplementary Chapter Traditional Medicine Conditions (Traditional medicine patterns)	Damp phlegm pattern: diabetes-related DNA methylations and glucolipid disorders	mouse	C57BL/6J
295	rayyan-865367023	Differential Response to Anticoagulation in Germ-Free Swiss Webster Mice Conventionalized With Fecal Transplantation From Human Donors Requiring Varying Doses of Warfarin	10.1016/S0016-5085(14)61969-7	Other	Resistance to warfarin treatment	mouse	Swiss Webster
296	rayyan-865370278	The Low-density Lipoprotein Receptor-related Protein 6 Pathway in the Treatment of Intestinal Barrier Dysfunction Induced by Hypoxia and Intestinal Microbiota through the Wnt/beta-catenin Pathway.	10.7150/ijbs.72283	Other	Post-stroke and intensive care unit-associated colon dysfunction/injury	mouse	C57BL/6
297	rayyan-34394524	Gut bacterial ClpB-like gene function is associated with decreased body weight and a characteristic microbiota profile	10.1186/s40168-020-00837-6	05 Endocrine, nutritional or metabolic diseases	Obesity	mouse	C57BL/6J
298	rayyan-34394536	Metformin Regulates Gut Microbiota Abundance to Suppress M2 Skewing of Macrophages and Colorectal Tumorigenesis in Mice	10.1007/s12275-022-00010-8	02 Neoplasms	Colorectal cancer	mouse	C57BL/6
299	rayyan-34393783	Transplant of microbiota from Crohnâ€™s disease patients to germ-free mice results in colitis	10.1080/19490976.2024.2333483	13 Diseases of the digestive system	Crohn disease	mouse	C57BL/6
300	rayyan-34395169	Fecal microbiota transplantation of patients with anorexia nervosa did not alter flexible behavior in rats.	10.1002/eat.24231	06 Mental, behavioural or neurodevelopmental disorders	anorexia nervosa	rat	Long-Evans TH-cre+/−
301	rayyan-34397737	Intestinal dysbiosis explains inter-individual differences in susceptibility to alcoholic liver disease	10.1016/S0168-8278(14)60148-3	13 Diseases of the digestive system	Alcoholic hepatitis	mouse	Not reported
302	rayyan-34397341	Altering the gut microbiota to improve responses to immune checkpoint blockade	10.1186/s12967-016-1095-2	02 Neoplasms	Melanoma: non-responsiveness to immune checkpoint blockade	mouse	Not reported
303	rayyan-34397381	Inflammatory and carcinogenic features of gut microbiota in hepatocellular carcinoma patients		02 Neoplasms	Hepatocellular carcinoma	mouse	Not reported
304	rayyan-34397546	Exploration of cancer-prone gut microbiota in chronic hepatitis C patients	10.1002/hep.28212	02 Neoplasms	Hepatocellular carcinoma	mouse	C57BL/6
305	rayyan-34393562	The fecal microbiota from children with autism impact gut metabolism and learning and memory abilities of honeybees	10.3389/fmicb.2023.1278162	06 Mental, behavioural or neurodevelopmental disorders	autism spectrum disorder	honeybee (Apis mellifera)	Not reported
306	rayyan-34393563	Human Alcohol-Microbiota Mice have Increased Susceptibility to Bacterial Pneumonia	10.3390/cells12182267	06 Mental, behavioural or neurodevelopmental disorders	Alcohol use disorder: increased susceptibility to bacterial pneumonia	mouse	C57BL/6
307	rayyan-34393565	Assessment of the Inflammatory Effects of Gut Microbiota from Human Twins Discordant for Ulcerative Colitis on Germ-free Mice	10.30802/AALAS-CM-23-000065	13 Diseases of the digestive system	Ulcerative colitis	mouse	Swiss Webster
308	rayyan-34393571	The gut microbiota from maintenance hemodialysis patients with sarcopenia influences muscle function in mice	10.3389/fcimb.2023.1225991	16 Diseases of the genitourinary system	Chronic kidney disease G5D (maintenance hemodialysis): sarcopenia	mouse	C57BL/6
309	rayyan-34393579	Industrialized human gut microbiota increases CD8+T cells and mucus thickness in humanized mouse gut	10.1080/19490976.2023.2266627	24 Factors influencing health status or contact with health services	Urbanization (Westen urban vs non-western rural): impact on gut mucosa and immune system	mouse	C57BL/6
310	rayyan-34398497	Dysbiosis of gut microbiome contributes to glaucoma pathogenesis	10.1002/mef2.28	09 Diseases of the visual system	Glaucoma	mouse	C57BL/6J
311	rayyan-34396418	Gut microbiome-midbrain mitochondria axis in gut-first PD	10.1111/eci.13796	08 Diseases of the nervous system	Parkinson's disease	mouse	Not reported
312	rayyan-34396426	Fecal microbiota transplantation followed by anti-PD-1 treatment in patients with advanced melanoma.	10.1200/JCO.2022.40.16_suppl.9533	02 Neoplasms	Melanoma: non-responsiveness to anti-PD-1 immunotherapy	mouse	Not reported
313	rayyan-34397305	Stools from colorectal cancer patients promote intestinal carcinogenesis in animal models through inducing Th17-mediated inflammation	10.1016/S0016-5085(17)33429-7	02 Neoplasms	Colorectal cancer	mouse	Not reported
314	rayyan-34397393	The analysis of severity of arthritis in the intestinal microbiota-humanized mice	10.1002/art.39977	15 Diseases of the musculoskeletal system or connective tissue	Rheumatoid arthritis	mouse	Not reported
315	rayyan-34393035	Ligature-Induced Periodontitis Drives Colorectal Cancer: An Experimental Model in Mice	10.1177/00220345231158269	13 Diseases of the digestive system	Periodontitis: increased risk of colorectal cancer	mouse	C57BL/6J
316	rayyan-34396109	MICROBIOME AVATAR COLITIS MOUSE MODEL - A TRANSLATIONAL TOOL FOR IN VIVO CHARACTERIZATION OF HETEROGENEITY IN STOOL SAMPLES FROM PATIENTS WITH INFLAMMATORY BOWEL DISEASE (IBD)	10.1016/S0016-5085(23)03119-0	13 Diseases of the digestive system	Inflammatory bowel disease	mouse	C57BL/6 Il10-/-
317	rayyan-34396019	Microbiome-based precision medicine approaches in inflammatory bowel disease	10.1055/s-0043-1771755	13 Diseases of the digestive system	Crohn’s disease	mouse	Not reported
318	rayyan-34396367	EFFECT OF GUT INFLUENCE ON THE IMMUNE ENVIRONMENT IN PRE-CLINICAL HCC	10.1136/gutjnl-2022-IDDF.6	02 Neoplasms	Hepatocellular carcinoma	mouse	C57BL/6J
319	Added_manually_2	The fungal intestinal microbiota predict the development of bronchopulmonary dysplasia in very low birthweight newborns	10.1101/2023.05.29.23290625	12 Diseases of the respiratory system	bronchopulmonary dysplasia	mouse	C57BL/6J
320	rayyan-34393854	Infant gut microbiota contributes to cognitive performance in mice	10.1016/j.chom.2023.11.004	06 Mental, behavioural or neurodevelopmental disorders	Low composite cognition	mouse	C57BL/6J
321	rayyan-34395943	THE GUT MICROBIOTA OF BRAIN TUMOR PATIENTS CAN IMPACT IMMUNOTHERAPY EFFICACY IN A PRECLINICAL MODEL OF GLIOMA	10.1093/neuonc/noad179.1157	02 Neoplasms	Glioblastoma (vs melanoma brain metastases): non-responsiveness to immune checkpoint blockade	mouse	Not reported
322	rayyan-34395951	THE USE OF FECAL FILTRATE TRANSPLANT TO ENHANCE RESPONSE TO IMMUNE CHECKPOINT BLOCKADE	10.1136/jitc-2023-SITC2023.1328	02 Neoplasms	Melanoma: non-responsiveness to immune checkpoint blockade	mouse	C57BL/6
323	rayyan-34395960	Gut microbiota promotes pain in fibromyalgia	10.1101/2023.10.24.563794	21 Symptoms, signs or clinical findings, not elsewhere classified	Chronic pain (fibromyalgia)	mouse	C57BL/6, C57BL/6J
324	rayyan-34395965	Investigating the Rescue Potential of Fecal Microbiota Transplants in Anorexia Nervosa using Antibiotic-treated Mice in a Split Group CrossOver Study	10.1101/2023.10.05.561007	06 Mental, behavioural or neurodevelopmental disorders	anorexia nervosa	mouse	BALB/cJTac
325	rayyan-34396064	Fecal microbial SN-38G metabotypes in colorectal cancer patients are associated with irinotecan-induced delayed diarrhea	10.1124/jpet.122.221890	02 Neoplasms	colorectal cancer: susceptibility to irinotecan-induced diarrhea	mouse	Not reported
326	rayyan-34392978	Attenuation of allergen-specific immunotherapy for atopic dermatitis by ectopic colonization of <i>Brevundimonas vesicularis</i> in the intestine	10.1016/j.xcrm.2023.101340	14 Diseases of the skin	Atopic dermatitis	mouse	BALB/c
327	rayyan-34396078	AUTOLOGOUS STEM CELL TRANSPLANT MAY â€śRESETâ€ť NOT ONLY THE IMMUNE SYSTEM BUT MICROBIOME STRUCTURE AND FUNCTION IN PATIENTS WITH CROHN'S DISEASE	10.1016/S0016-5085(23)01075-2	13 Diseases of the digestive system	Crohn's disease: autologous stem cell transplant	mouse	C57BL/6
328	Added_manually_3a	Exclusive enteral nutrition initiates individual protective microbiome changes to induce remission in pediatric Crohn’s disease	10.1016/j.chom.2024.10.001	13 Diseases of the digestive system	Crohn's disease: baseline and a role of exclusive enteral nutrition	mouse	129S6/SvEv (wild and IL10-/-)
329	rayyan-34396090	PROCESSED POLYMERIC DIETS EXACERBATE TUMORIGENESIS IN MURINE MODELS OF ATF6-DRIVEN COLON CANCER	10.1016/S0016-5085(23)03156-6	02 Neoplasms	Colorectal cancer	mouse	Not reported (biallelic nATF6IEC and monoallelic nATF6IEC x IL10-/-)
330	rayyan-34396091	MICROBIAL CHANGES FROM BARIATRIC SURGERY ALTERS GLUCOSE-DEPENDENT INSULINOTROPIC POLYPEPTIDE AND PREVENTS NONALCOHOLIC FATTY LIVER DISEASE AND USE OF GLUCOSE-DEPENDENT INSULINOTROPIC POLYPEPTIDE RECEPTOR ANTAGONISM IN VIVO REDUCES WEIGHT GAIN	10.1016/S0016-5085(23)03884-2	13 Diseases of the digestive system	nonalcoholic fatty liver disease	mouse	Not reported
331	rayyan-34396092	FECAL MICROBIOME OF HEPATOCELLULAR CARCINOMA PATIENT PROMOTES LIVER CARCINOGENESIS THROUGH DESTROYING GUT BARRIER INTEGRITY AND ENABLING GUT PATHOGENIC BACTERIA TRANSLOCATION INTO LIVER	10.1016/S0016-5085(23)02083-8	02 Neoplasms	Hepatocellular carcinoma	mouse	Not reported
332	rayyan-34396100	ACTIVATING TRANSCRIPTION FACTOR 6 ACCELERATES MICROBIOTA-DEPENDENT RISK FOR COLITIS-ASSOCIATED CANCER IN INFLAMMATORY BOWEL DISEASES	10.1016/S0016-5085(23)04762-5	13 Diseases of the digestive system	inflammatory bowel diseases: susceptibility to colitis-associated cancer	mouse	Not reported
333	rayyan-34396102	MICROBIOTA FROM PATIENTS WITH CROHN'S DISEASE INDUCES BEHAVIOURAL CHANGES IN MICROBIOTA-HUMANIZED MICE	10.1016/S0016-5085(23)01170-8	13 Diseases of the digestive system	Crohn's disease: psychiatric comorbidities	mouse	NIH Swiss
334	Added_manually_4a	Crohn’s disease proteolytic microbiota enhances inflammation through PAR2 pathway in gnotobiotic mice	10.1080/19490976.2023.2205425	13 Diseases of the digestive system	Crohn’s disease: impact of high microbial proteolytic activity	mouse	(1) C57BL/6N (wild), (2) C57BL/6 Nod2−/−, (3) C57BL/6 protease-resistant PAR2 mutant (R38E-PAR2)
335	rayyan-34396106	GUT-MICROBIOTA REGULATES MECHANORECEPTOR PIEZO2 IN THE VISCERAL HYPERSENSITIVITY MICE MODEL INDUCED BY FECAL MICROBIOTA TRANSPLANTATION	10.1016/S0016-5085(23)01799-7	13 Diseases of the digestive system	Diarrhea-predominant irritable bowel syndrome	mouse	C57BL/6
336	rayyan-34396140	Gut Microbiome And Anorexia Nervosa: Weight Gain, Physical Activity Behavior And Short Chain Fatty Acids (SCFAS) In Female Mice After Fecal Transplantation	10.1016/j.clnesp.2022.09.219	06 Mental, behavioural or neurodevelopmental disorders	anorexia nervosa	mouse	BALB/c
337	rayyan-34395694	Exploring the impact of microbiome in the response of combined radiation with immune checkpoint blockade in muscle-invasive bladder cancer	10.5489/cuaj.8410	02 Neoplasms	muscle invasive bladder cancer (MIBC): non-responsiveness to combined radiation therapy with immune checkpoint blockade	mouse	Not reported
338	rayyan-34396184	FIBER-FREE DIET REDUCES BACTEROIDES ABUNDANCE AND PREVENTS MUCUS DEGRADATION IN MICE COLONIZED WITH MICROBIOTA FROM PATIENTS WITH GENERALIZED ANXIETY DISORDER	10.1093/jcag/gwac036.045	06 Mental, behavioural or neurodevelopmental disorders	Generalized anxiety disorder	mouse	NIH Swiss
339	rayyan-34396206	THE ONSET AND SEVERITY OF ULCERATIVE COLITIS IN IL-10 -/- MICE IS NOT DEPENDENT ON FECAL MICROBIOTA TRANSPLANTATION FROM ULCERATIVE COLITIS PATIENTS	10.1093/ibd/izac247.098	13 Diseases of the digestive system	Ulcerative colitis	mouse	Not reported (IL-10-/-)
340	rayyan-34393696	Gut microbiota composition in patients with advanced malignancies experiencing immune-related adverse events	10.3389/fimmu.2023.1109281	13 Diseases of the digestive system	Immune checkpoint inhibitor-related colitis	mouse	C57BL/6
341	rayyan-34392897	Gut microbiota influence anastomotic healing in colorectal cancer surgery through modulation of mucosal proinflammatory cytokines	10.1136/gutjnl-2022-328389	02 Neoplasms	Colorectal cancer: anastomotic leak	mouse	C57BL/6
342	Added_manually_5a	Select Gut Microbiota Impede Rotavirus Vaccine Efficacy	10.1016/j.jcmgh.2024.101393	24 Factors influencing health status or contact with health services	Non-responsivness to orally-administered rotavirus vaccine	mouse	C57BL/6
343	rayyan-34393818	Gut microbiota from essential tremor patients aggravates tremors in mice	10.3389/fmicb.2023.1252795	08 Diseases of the nervous system	essential tremor	mouse	C57BL/6J
344	rayyan-34393839	Children with idiopathic short stature have significantly different gut microbiota than their normal height siblings: a case-control study	10.3389/fendo.2024.1343337	21 Symptoms, signs or clinical findings, not elsewhere classified	idiopathic short stature	mouse	Swiss Webster
345	rayyan-34393841	Supplementation with high-GABA-producing <i>Lactobacillus plantarum</i> L5 ameliorates essential tremor triggered by decreased gut bacteria-derived GABA	10.1186/s40035-023-00391-9	08 Diseases of the nervous system	essential tremor	mouse	C57BL/6
346	rayyan-34393842	Gut microbiota modulate CD8<SUP>+</SUP> T cell immunity in gastric cancer through Butyrate/GPR109A/HOPX	10.1080/19490976.2024.2307542	02 Neoplasms	gastric cancer	mouse	C57BL/6J
347	rayyan-34397145	GUT MICROBIOTA from A PATIENT with GENERALIZED ANXIETY DISORDER INDUCES ANXIETY-LIKE BEHAVIOUR and ALTERED BRAIN CHEMISTRY in GNOTOBIOTIC MICE	10.1093/jcag/gwy008.302	06 Mental, behavioural or neurodevelopmental disorders	Generalized anxiety disorder	mouse	NIH Swiss
348	rayyan-34397225	Gut dysbiosis can lead to visceral hypersensitivity and depression in germ-free rats	10.1111/1751-2980.12518	13 Diseases of the digestive system	Diarrhea-predominant irritable bowel syndrome; depression	rat	Not reported
349	rayyan-34393682	Gut dysbiosis contributes to SCFAs reduction-associated adipose tissue macrophage polarization in gestational diabetes mellitus	10.1016/j.lfs.2024.122744	18 Pregnancy, childbirth or the puerperium	Gestational diabetes mellitus	mouse	C57BL/6J
350	rayyan-34393685	The gut microbiome-prostate cancer crosstalk is modulated by dietary polyunsaturated long-chain fatty acids	10.1038/s41467-024-45332-w	02 Neoplasms	prostate cancer	mouse	C57BL/6N
351	rayyan-34393700	A comprehensive analysis of the differential expression in the hippocampus of depression induced by gut microbiota compared to traditional stress	10.1016/j.gene.2024.148633	06 Mental, behavioural or neurodevelopmental disorder	major depressive disorder	mouse	Kunming
352	rayyan-34393701	Gut microbiota-bile acid crosstalk regulates murine lipid metabolism via the intestinal FXR-FGF19 axis in diet-induced humanized dyslipidemia	10.1186/s40168-023-01709-5	05 Endocrine, nutritional or metabolic diseases	dyslipidemia	mouse; rat	C57BL/6J; Sprague–Dawley
353	rayyan-34397618	Short bowel syndrome: A case study to illustrate how gut remodeling can impact fecal microbiota that in turn becomes central to understanding clinical outcome	10.1016/S0016-5085(15)30286-9	13 Diseases of the digestive system	Short bowel syndrome	rat	Not reported
354	rayyan-34393343	Multi-omics of the gut microbial ecosystem in patients with microsatellite-instability-high gastrointestinal cancer resistant to immunotherapy	10.1016/j.xcrm.2023.101355	02 Neoplasms	Microsatellite instability-high/deficient mismatch repair (MSI-H/dMMR) advanced gastrointestinal cancers: non-responsiveness to therapy with immune checkpoint inhibitors	mouse	C57BL/6J
355	rayyan-34393347	Targeting gut microbial nitrogen recycling and cellular uptake of ammonium to improve bortezomib resistance in multiple myeloma	10.1016/j.cmet.2023.11.019	02 Neoplasms	Multiple myeloma: bortezomib resistance	mouse	C57BL/KaLwRij
356	rayyan-34393262	[Role of gut microbiota in perioperative neurocognitive disorders after cardiopulmonary bypass surgery in rats with humanized gut flora].	10.12122/j.issn.1673-4254.2023.06.11	06 Mental, behavioural or neurodevelopmental disorders	perioperative neurocognitive disorders secondary to heart valve surgery performed with cardiopulmonary bypass	rat	Sprague-Dawley
357	rayyan-34393509	Gut microbial DL-endopeptidase alleviates Crohn's disease via the NOD2 pathway	10.1016/j.chom.2022.08.002	13 Diseases of the digestive system	Crohn disease: impact of the NOD2 mutation	mouse	C57BL/6
358	rayyan-34393555	Fecal transplant from vaginally seeded infants decreases intraabdominal adiposity in mice	10.1080/19490976.2024.2353394	19 Certain conditions originating in the perinatal period	cesarean section-associated risk of metabolic diseases	mouse	C57BL/6
359	rayyan-34393561	A Double-Humanized Mouse Model for Studying Host Gut Microbiome-Immune Interactions in Gulf War Illness	10.3390/ijms25116093	24 Factors influencing health status or contact with health services	Gulf War illness	mouse	CD34+ hu-NSG
360	rayyan-34393677	Gut microbiota-derived trimethylamine N-Oxide: a novel target for the treatment of preeclampsia	10.1080/19490976.2024.2311888	18 Pregnancy, childbirth or the puerperium	Pre-eclampsia	mouse	C57BL/6N
361	rayyan-34393678	Immunoregulatory role of the gut microbiota in inflammatory depression	10.1038/s41467-024-47273-w	06 Mental, behavioural or neurodevelopmental disorder	Major depressive disorder: inflammatory depression	mouse	C57BL/6J
362	rayyan-34393706	Association between environmental phthalates exposure and gut microbiota and metabolome in dementia with Lewy bodies	10.1016/j.envint.2024.108806	06 Mental, behavioural or neurodevelopmental disorders	Dementia with Lewy bodies: cognitive dysfunction related to environmental phthalates exposure	mouse	(C57BL/6 x DBA/2)F1-Tg(Thy1-SNCA)61Ema/RoriJ
363	rayyan-34393712	Gut microbiota alteration after cholecystectomy contributes to post-cholecystectomy diarrhea via bile acids stimulating colonic serotonin	10.1080/19490976.2023.2168101	13 Diseases of the digestive system	Postcholecystectomy syndrome (post-cholecystectomy diarrhea)	mouse	C57BL/6
364	rayyan-34393719	Distinct Effects of Non-absorbed Agents Rifaximin and Berberine on the Microbiota-Gut-Brain Axis in Dysbiosis-induced Visceral Hypersensitivity in Rats	10.5056/jnm22182	13 Diseases of the digestive system	Diarrhea-predominant irritable bowel syndrome	rat	Sprague-Dawley
365	rayyan-34395692	Impact of human gut microbiota from PSC patients on a mouse model of biliary disease	10.1016/S0168-8278(23)00971-6	13 Diseases of the digestive system	primary sclerosing cholangitis	mouse	C57BL/6J
366	rayyan-34395746	The Anti-colitic Activity of Phlobaphenes and Anthocyanins in Humanized IL-10 -/- Mice Is Independent of Ulcerative Colitis-Associated Dysbiosis	10.1016/j.cdnut.2024.102599	13 Diseases of the digestive system	ulcerative colitis	mouse	C57BL/6 (IL10 -/-)
367	rayyan-34395762	THE EFFECT OF DYSBIOTIC GUT MICROBIOTA IN FAMILIES WITH PEDIATRIC IBD ON INTESTINAL INFLAMMATION IN HUMANIZED GNOTOBIOTIC TL1A TRANSGENIC MICE	10.1016/S0016-5085(24)01736-0	13 Diseases of the digestive system	Inflammatory bowel disease	mouse	Not reported (overexpressing TL1A)
368	rayyan-34395675	LYSOPHOSPHATIDYLCHOLINE (LPC) AND LYSOPHOSPHATIDIC ACID (LPA) INDUCE VISCERAL HYPERSENSITIVITY IN IRRITABLE BOWEL SYNDROME (IBS)	10.1093/jcag/gwad061.006	13 Diseases of the digestive system	Irritable bowel syndrome: role of fecal lysophosphatidylcholine and lysophosphatidic acid	mouse	NIH Swiss, Swiss Webster
369	rayyan-34395779	HUMANIZED MODEL OF CROHN'S COLITIS ENGRAFTS MULTILINEAGE HUMAN IMMUNE CELLS AND MICROBIOTA TO RECAPITULATE CROHN'S DISEASE THERAPY	10.1016/S0016-5085(24)03667-9	13 Diseases of the digestive system	Crohn's disease	mouse	NRGS (NOD.Cg-Rag1tm1Mom Il2rgtm1Wjl Tg 1Eav/J)
370	rayyan-34392758	The gut microbiome regulates the clinical efficacy of sulfasalazine therapy for IBD-associated spondyloarthritis	10.1016/j.xcrm.2024.101431	15 Diseases of the musculoskeletal system or connective tissue	IBD-associated peripheral spondyloarthritis: non-responsivness to sulfasalazine therapy	mouse	C57BL/6
371	rayyan-34395771	IBD-ASSOCIATED DYSBIOSIS IMPAIRS HEART FUNCTION BY DISRUPTING CIRCADIAN RHYTHM AND MAGNESIUM HOMEOSTASIS THROUGH EPIGENETIC MECHANISMS	10.1016/S0016-5085(24)03668-0	13 Diseases of the digestive system	Ulcerative colitis	mouse	Not reported
372	rayyan-34395864	UNAFFECTED RELATIVES WITH HIGH IBD POLYGENIC RISK SCORES FROM MULTIPLEX CROHN'S DISEASE FAMILIES CARRY MICROBIOMES THAT PROTECT IL-10 DEFICIENT MICE AGAINST INTESTINAL INFLAMMATION	10.1053/j.gastro.2023.11.224	13 Diseases of the digestive system	Crohn disease: the relationship between high IBD polygenic risk score and the microbiome	mouse	SvEv129 (IL-10 deficient)
373	rayyan-34392826	Gut microbiome modified by bariatric surgery improves insulin sensitivity and correlates with increased brown fat activity and energy expenditure	10.1016/j.xcrm.2023.101051	05 Endocrine, nutritional or metabolic diseases	Obesity: pre- and post bariatric surgery	mouse	C57BL/6NTac
374	rayyan-34392829	Intestinal dysbiosis exacerbates susceptibility to the anti-NMDA receptor encephalitis-like phenotype by changing blood brain barrier permeability and immune homeostasis	10.1016/j.bbi.2023.11.030	08 Diseases of the nervous system	Anti-N-methyl-D-aspartate receptor encephalitis (NMDARE)	mouse	C57BL/6J
375	rayyan-34392834	Gut microbiome affects the response to immunotherapy in non-small cell lung cancer	10.1111/1759-7714.15303	02 Neoplasms	Non-small cell lung cancer: non-responsiveness to immune checkpoint inhibitors	mouse	C57BL/6
376	rayyan-34395284	Protective function of sclerosing cholangitis on IBD.	10.1136/gutjnl-2023-330856	13 Diseases of the digestive system	Inflammatory bowel disease: role of primary sclerosing cholangitis on the colitis severity	mouse	C57BL/6
377	rayyan-34395344	Potential therapeutic implications of histidine catabolism by the gut microbiota in NAFLD patients with morbid obesity.	10.1016/j.xcrm.2023.101341	13 Diseases of the digestive system	Non-alcoholic fatty liver disease	mouse	C57BL/6J
378	rayyan-34395352	The fusion of multi-omics profile and multimodal EEG data contributes to the personalized diagnostic strategy for neurocognitive disorders.	10.1186/s40168-023-01717-5	06 Mental, behavioural or neurodevelopmental disorders	Neurocognitive disorders	mouse	C57BL/6J
379	rayyan-34395381	Adlercreutzia equolifaciens Is an Anti-Inflammatory Commensal Bacterium with Decreased Abundance in Gut Microbiota of Patients with Metabolic Liver Disease.	10.3390/ijms241512232	13 Diseases of the digestive system	Nonalcoholic steatohepatitis	mouse	C57Bl/6J
380	rayyan-34395387	Gut microbiota-related bile acid metabolism-FXR/TGR5 axis impacts the response to anti-alpha4beta7-integrin therapy in humanized mice with colitis.	10.1080/19490976.2023.2232143	13 Diseases of the digestive system	Crohn disease	mouse	NSG (NOD.Cg-PrkdcscidIl2rgem1Smoc)
381	rayyan-34395433	Alteration of Gut Microbiota in Individuals at High-Risk for Rheumatoid Arthritis Associated With Disturbed Metabolome and the Initiation of Arthritis Through the Triggering of Mucosal Immunity Imbalance.	10.1002/art.42616	15 Diseases of the musculoskeletal system or connective tissue	Rheumatoid arthritis: preclinical state/high risk of the disease	mouse	DBA/1
382	rayyan-34395435	Th17 cells sense microbiome to promote depressive-like behaviors.	10.1186/s40168-022-01428-3	06 Mental, behavioural or neurodevelopmental disorders	Depression	mouse	C57BL/6
383	rayyan-34395448	Dysbiosis of Gut Microbiota Contributes to Uremic Cardiomyopathy via Induction of IFNgamma-Producing CD4+ T Cells Expansion.	10.1128/spectrum.03101-22	16 Diseases of the genitourinary system	Chronic kidney disease: cardiovascular complications	mouse	129 × 1/SvJ
384	rayyan-34395676	MICROBIOTA FROM PATIENTS WITH INFLAMMATORY BOWEL DISEASE (IBD) INDUCE ALTERED BEHAVIOUR AND VISCERAL HYPERSENSITIVITY IN MICROBIOTA-HUMANIZED MICE	10.1093/jcag/gwad061.013	13 Diseases of the digestive system	Inflammatory bowel disease	mouse	C57BL/6
385	rayyan-34395782	BARIATRIC-INDUCED CHANGES IN THE GUT MICROBIOME IS PROTECTIVE AGAINST THE DEVELOPMENT OF MASLD THROUGH CHANGES IN THE GUT-HOST IMMUNE SYSTEM	10.1016/S0016-5085(24)04066-6	13 Diseases of the digestive system	Metabolic Associated Steatotic Liver Disease: effects of sleeve-gastrectomy	mouse	Not reported (w full-text: C57/B16)
386	rayyan-34395876	FIBER-DEFICIENT DIET INHIBITS COLITIS THROUGH REGULATION OF THE NICHE AND METABOLISM OF A GUT PATHOBIONT	10.1093/ibd/izae020.039	13 Diseases of the digestive system	Crohn disease	mouse	Nod2/Cybb (DKO)
387	rayyan-34395881	Mouse Adaptation of Human Inflammatory Bowel Diseases Microbiota Enhances Colonization Efficiency and Alters Microbiome Aggressiveness Depending on Recipient Colonic Inflammatory Environment	10.1101/2024.01.23.576862	13 Diseases of the digestive system	Inflammatory bowel disease	mouse	129S6/SvEv
388	rayyan-34395496	Murine fecal microbiota transfer models selectively colonize human microbes and reveal transcriptional programs associated with response to neoadjuvant checkpoint inhibitors.	10.1007/s00262-022-03169-6	02 Neoplasms	Non-small cell lung cancer (NSCLC): non-responsiveness to immune checkpoint inhibitors	mouse	C57BL/6
389	rayyan-34393422	Gestational diabetes is driven by microbiota-induced inflammation months before diagnosis	10.1136/gutjnl-2022-328406	18 Pregnancy, childbirth or the puerperium	Gestational diabetes mellitus	mouse	Swiss Webster
390	rayyan-34395933	Fecal microbiota transplantation from individual with bipolar disorder and healthy control elicits distinct behaviors and metabolite profiles in mice	10.1101/2023.11.16.566698	06 Mental, behavioural or neurodevelopmental disorders	Bipolar disorder	mouse	C57BL/6J
391	rayyan-34395941	ALZHEIMER'S DISEASE AND MICROBIOTA: THE MICMALZ COHORT	10.14283/jpad.2022.130	08 Diseases of the nervous system	Alzheimer's disease	mouse	Not reported
392	rayyan-34392847	Gut Microecology May Be Involved in the Pathogenesis of Hashimoto Thyroiditis by Reducing Production of Hydrogen Sulfide	10.1210/clinem/dgad588	05 Endocrine, nutritional or metabolic diseases	Hashimoto thyroiditis	mouse	CBA/J
393	rayyan-34392849	Effect of <i>Lactobacillus plantarum</i> BFS1243 on a female frailty model induced by fecal microbiota transplantation in germ-free mice	10.1039/d3fo05282f	21 Symptoms, signs or clinical findings, not elsewhere classified	Frailty	mouse	C57BL/6J
394	rayyan-34395784	1156 DIETARY LACTONES CAUSE INCREASED INTESTINAL PROTEOLYTIC ACTIVITY IN HUMANIZED MOUSE MODEL OF IRRITABLE BOWEL SYNDROME THROUGH A LOSS OF MICROBIAL Î˛-GLURONIDASE ACTIVITY	10.1016/S0016-5085(24)01109-0	13 Diseases of the digestive system	Irritable bowel syndrome: high fecal proteolytic activity	mouse	Not reported
395	rayyan-34395842	Commensal Lachnospiraceae bacterium-derived propionate inhibites tumorigenesis in clear cell renal cell carcinoma	10.1016/S0302-2838(24)00858-3	02 Neoplasms	clear cell renal cell carcinoma (ccRCC)	mouse	Not reported
396	rayyan-34395785	784 KYNURENIC ACID (KYNA) LEVELS ARE REDUCED IN IBS-D, RESULTING IN VISCERAL HYPERSENSITIVITY: ROLE OF MICROBIAL DYSBIOSIS	10.1016/S0016-5085(24)00935-1	13 Diseases of the digestive system	Diarrhea-predominant irritable bowel syndrome	mouse	Not reported
397	rayyan-34396304	MICROBIOME MODIFICATION WITH FECAL MICROBIOTA TRANSPLANT FROM HEALTHY DONORS BEFORE ANTIPD1 THERAPY REDUCES PRIMARY RESISTANCE TO IMMUNOTHERAPY IN ADVANCED AND METASTATIC MELANOMA PATIENTS	10.1136/jitc-2022-SITC2022.0614	02 Neoplasms	Melanoma: non-responsivness to anti-PD1 immunotherapy	mouse	Not reported
398	rayyan-34396305	Fecal Microbial Transplant From Bariatric Responders Confers Distinct Behavioral Phenotypes in Mice	10.1002/oby.23626	05 Endocrine, nutritional or metabolic diseases	Obesity: non-responsivness to bariatric surgery	mouse	Not reported
399	rayyan-34392702	Differences in Bacterial Translocation and Liver Injury in Ethanol Versus Diet-Induced Liver Disease	10.1007/s10620-023-07860-1	13 Diseases of the digestive system	Alcohol-associated liver disease and non-alcoholic steatohepatitis	mouse	C57BL/6
400	rayyan-34392751	Targeting PD-L2-RGMb overcomes microbiome-related immunotherapy resistance	10.1038/s41586-023-06026-3	02 Neoplasms	Melanoma: non-responsivness to anti-PD1 immunotherapy	mouse	C57BL/6
401	rayyan-34392766	Transplantation of gut microbiota derived from patients with schizophrenia induces schizophrenia-like behaviors and dysregulated brain transcript response in mice	10.1038/s41537-024-00460-6	06 Mental, behavioural or neurodevelopmental disorders	Schizophrenia	mouse	C57BL/6
402	rayyan-34392810	The Anti-Inflammatory Effect of a Probiotic Cocktail in Human Feces Induced-Mouse Model	10.1007/s10753-023-01870-x	13 Diseases of the digestive system	Inflamatory bowel disease	mouse	BALB/c
403	rayyan-34392812	Healthy Human Fecal Microbiota Transplantation into Mice Attenuates MPTP-Induced Neurotoxicity <i>via</i> AMPK/SOD2 Pathway	10.14336/AD.2023.0309	08 Diseases of the nervous system	Parkinson's disease	mouse	C57BL/6J
404	rayyan-34392825	Disordered gut microbiota promotes atrial fibrillation by aggravated conduction disturbance and unbalanced linoleic acid/SIRT1 signaling	10.1016/j.bcp.2023.115599	11 Diseases of the circulatory system	Atrial fibrillation	mouse	C57BL/6
405	rayyan-34392851	Altered intestinal microbial flora and metabolism in patients with idiopathic membranous nephropathy	10.1159/000533537	16 Diseases of the genitourinary system	Primary membranous nephropathy	mouse	C57BL/6
406	rayyan-34392854	Gut microbiota-derived short-chain fatty acids promote prostate cancer progression via inducing cancer cell autophagy and M2 macrophage polarization	10.1016/j.neo.2023.100928	02 Neoplasms	prostate cancer: difference in the castration-resistant vs hormone-sensitive ones	mouse	TRAMP
407	rayyan-34392859	Male-Biased Gut Microbiome and Metabolites Aggravate Colorectal Cancer Development	10.1002/advs.202206238	02 Neoplasms	Colorectal cancer: sex differences	mouse	C57BL/6L
408	rayyan-34392869	Baicalin circumvents anti-PD-1 resistance by regulating the gut microbiota metabolite short-chain fatty acids	10.1016/j.phrs.2023.107033	02 Neoplasms	non-small cell lung cancer: non-responsiveness to anti-PD-1 immunotherapy	mouse	C57BL/6J
409	rayyan-34392874	Altered gut microbiota of obesity subjects promotes colorectal carcinogenesis in mice	10.1016/j.ebiom.2023.104670	05 Endocrine, nutritional or metabolic diseases	obesity: impact on intestinal barrier/inflammation and colorectal carcinogenesis	mouse	C57BL/6
410	rayyan-34393595	Gut microbiota aggravates neutrophil extracellular traps-induced pancreatic injury in hypertriglyceridemic pancreatitis	10.1038/s41467-023-41950-y	13 Diseases of the digestive system	Hypertriglyceridemic pancreatitis	mouse	C57BL/6
411	rayyan-34393598	Colitis reduces active social engagement in mice and is ameliorated by supplementation with human microbiota members	10.1038/s41467-024-46733-7	06 Mental, behavioural or neurodevelopmental disorders	autism spectrum disorder	mouse	C57BL/6J
412	rayyan-34393600	Cesarean section induced dysbiosis promotes type 2 immunity but not oxazolone-induced dermatitis in mice	10.1080/19490976.2023.2271151	19 Certain conditions originating in the perinatal period	cesarean section-associated risk of atopic dermatitis	mouse	BALB/c
413	rayyan-34393630	Akkermansia supplementation reverses the tumor-promoting effect of the fecal microbiota transplantation in ovarian cancer	10.1016/j.celrep.2022.111890	02 Neoplasms	Ovarian cancer	mouse	C57BL/6
414	rayyan-34393653	Regulation of miRNA expression in the prefrontal cortex by fecal microbiota transplantation in anxiety-like mice	10.3389/fpsyt.2024.1323801	06 Mental, behavioural or neurodevelopmental disorders	Generalized anxiety disorder	mouse	C57BL/6J
415	rayyan-34393665	Multi-omics analyses reveal the specific changes in gut metagenome and serum metabolome of patients with polycystic ovary syndrome	10.3389/fmicb.2022.1017147	05 Endocrine, nutritional or metabolic diseases	polycystic ovary syndrome	rat	Sprague–Dawley
416	rayyan-34393669	Regulation of colonic neuropeptide Y expression by the gut microbiome in patients with ulcerative colitis and its association with anxiety- and depression-like behavior in mice	10.1080/19490976.2024.2319844	13 Diseases of the digestive system	ulcerative colitis with comorbid depression	mouse	Not reported
417	rayyan-34393676	Uygur type 2 diabetes patient fecal microbiota transplantation disrupts blood glucose and bile acid levels by changing the ability of the intestinal flora to metabolize bile acids in C57BL/6 mice	10.1186/s12902-022-01155-8	05 Endocrine, nutritional or metabolic diseases	Type 2 diabetes mellitus	mouse	C57BL/6
418	rayyan-34395836	Phase II trial of fecal microbiota transplantation in combination with ipilimumab and nivolumab in patients with advanced cutaneous melanoma (FMT-LUMINate trial)	10.1158/1538-7445.AM2024-CT258	02 Neoplasms	Melanoma: non-responsiveness to immune checkpoint blockade	mouse	Not reported
419	rayyan-34393958	Social anxiety disorder-associated gut microbiota increases social fear	10.1073/pnas.2308706120	06 Mental, behavioural or neurodevelopmental disorders	Social anxiety disorder (SAD)	mouse	C57Bl/6J
420	rayyan-34393966	Pathobionts from chemically disrupted gut microbiota induce insulin-dependent diabetes in mice	10.1186/s40168-023-01507-z	05 Endocrine, nutritional or metabolic diseases	insulin-dependent diabetes	mouse	C57BL/6
421	rayyan-34394091	A synbiotic of Anaerostipes caccae and lactulose prevents and treats food allergy in mice.	10.1016/j.chom.2024.05.019	04 Diseases of the immune system	Cow’s milk allergy	mouse	C3H/HeN
422	rayyan-34394117	The gut microbiome from middle-aged women with depression modulates depressive-like behaviors and plasma fatty acid metabolism in female middle-aged mice.	10.1016/j.jpsychires.2024.03.023	06 Mental, behavioural or neurodevelopmental disorder	Major depressive depression (middle-aged depression in females)	mouse	C57BL/6J
423	rayyan-34395783	STOOL FROM HEALTHY FIRST DEGREE RELATIVES OF CROHN'S DISEASE PATIENTS WHO LATER DEVELOP CROHN'S DISEASE ALTERS FECAL METABOLITES AND PROMOTES INFLAMMATION IN GERM-FREE MICE	10.1016/S0016-5085(24)01735-9	13 Diseases of the digestive system	Crohn's disease: preclinical state of the disease	mouse	Not reported (RAG1 -/-)
424	rayyan-34395860	Microbiome- and Host Inflammasome-Targeting Inhibitor Nanoliogmers are Therapeutic in Murine Colitis Model	10.1101/2024.02.20.581256	13 Diseases of the digestive system	Inflammatory bowel disease	mouse	C57BL/6
425	rayyan-34393414	IgY antibodies against cytolysin reduce ethanol-induced liver disease in mice	10.1097/HEP.0000000000000324	13 Diseases of the digestive system	Alcoholic hepatitis	mouse	C57BL/6
426	rayyan-34393443	Flavonifractor plautii Protects Against Elevated Arterial Stiffness	10.1161/CIRCRESAHA.122.321975	11 Diseases of the circulatory system	Arterial stiffness	mouse	C57BL/6J
427	rayyan-34393865	Gastrointestinal microbiome of ARDS patients induces neuroinflammation and cognitive impairment in mice	10.1186/s12974-023-02825-7	12 Diseases of the respiratory system	acute respiratory distress syndrome	mouse	C57BL/6
428	rayyan-34393883	Gut microbiota-derived 12-ketolithocholic acid suppresses the IL-17A secretion from colonic group 3 innate lymphoid cells to prevent the acute exacerbation of ulcerative colitis	10.1080/19490976.2023.2290315	13 Diseases of the digestive system	Ulcerative colitis	mouse	C57BL/6
429	rayyan-34393936	Faecal hsa-miR-7704 inhibits the growth and adhesion of Bifidobacterium longum by suppressing ProB and aggravates hepatic encephalopathy	10.1038/s41522-024-00487-8	13 Diseases of the digestive system	Hepatic encephalopathy	mouse	C57BL/6J
430	rayyan-34394120	Gut microbiome features and metabolites in non-alcoholic fatty liver disease among community-dwelling middle-aged and older adults.	10.1186/s12916-024-03317-y	13 Diseases of the digestive system	Non-alcoholic fatty liver disease	mouse	C57BL/6J
431	rayyan-34394133	A microbiota-modulated checkpoint directs immunosuppressive intestinal T cells into cancers.	10.1126/science.abo2296	02 Neoplasms	non-small cell lung cancer: non-responsiveness to anti-PD-1 immunotherapy	mouse	C57BL/6
432	rayyan-34394136	Effect of fermented red ginseng on gut microbiota dysbiosis- or immobilization stress-induced anxiety, depression, and colitis in mice.	10.1016/j.jgr.2022.08.004	13 Diseases of the digestive system	ulcerative colitis with comorbid depression	mouse	C57BL/6
433	rayyan-34395199	IgA nephropathy: gut microbiome regulates the production of hypoglycosilated IgA1via the TLR4 signaling pathway.	10.1093/ndt/gfae052	16 Diseases of the genitourinary system	Immunoglobulin A nephropathy	mouse	C57BL/6J
434	rayyan-34395212	Human microbiota from drug-naive patients with obsessive-compulsive disorder drives behavioral symptoms and neuroinflammation via succinic acid in mice.	10.1038/s41380-024-02424-9	06 Mental, behavioural or neurodevelopmental disorders	Obsessive-compulsive disorder	mouse	Not reported
435	rayyan-34395251	Common Variable Immunodeficiency Patient Fecal Microbiota Transplant Recapitulates Gut Dysbiosis.	10.21203/rs.3.rs-2640584/v1	04 Diseases of the immune system	Common variable immunodeficiency	mouse	C57BL/6J
436	rayyan-34396942	MICROBIOTA-MAST CELL INTERACTIONS IN A HUMANIZED MOUSE MODEL OF IBS	10.1093/jcag/gwz006.049	13 Diseases of the digestive system	Irritable bowel syndrome	mouse	NIH Swiss
437	rayyan-34393064	Microbiota from Alzheimer's patients induce deficits in cognition and hippocampal neurogenesis	10.1093/brain/awad303	08 Diseases of the nervous system	Alzheimer disease	rat	Sprague-Dawley
438	rayyan-34393738	Gut microbiota modulate radiotherapy-associated antitumor immune responses against hepatocellular carcinoma Via STING signaling	10.1080/19490976.2022.2119055	02 Neoplasms	Hepatocellular carcinoma: resistance to radiotherapy	mouse	C57BL/6
439	rayyan-34396306	Post-Infarction Cardiac Protection by Gut Butyrate-Producers	10.1161/circ.146.suppl_1.11083	11 Diseases of the circulatory system	ST-elevation myocardial infarction	mouse	Not reported
440	rayyan-34396333	MICROBIAL-DEPENDENT INTESTINAL TUMOURIGENESIS IN ATF6-DRIVEN COLITIS-ASSOCIATED-CANCER	10.1002/ueg2.12293	02 Neoplasms	Colorectal cancer; Inflammatory bowel diseases	mouse	Not reported
441	rayyan-34396336	BERBERINE SUPPLEMENTATION SIGNIFICANTLY IMPROVED ANTI-TNFAEFFICACY IN MURINE COLITISMICEHUMANIZED WITH NON-RESPONDER GUT MICROBIOTA		13 Diseases of the digestive system	Ulcerative colitis: non-responsiveness to anti-TNF-alpha therapeutics	mouse	C57BL/6
442	rayyan-34396348	MICROBIOTA ASSOCIATED WITH BUTYRATE SYNTHESIS ARE NECESSARY TO REDUCE ALCOHOL PREFERENCE TRANSMISSION FROM AUD PATIENTS THAT RECEIVED FECAL MICROBIOTA TRANSPLANT	10.1002/hep.32697	06 Mental, behavioural or neurodevelopmental disorders	Alcohol Use Disorder	mouse	C57BL/6J
443	rayyan-34396743	Investigating microbiome-based anti-tumor immune modulation using patient-derived mouse models	10.4049/jimmunol.204.Supp.90.7	02 Neoplasms	Cancers (not specified): non-responsiveness to immunotherapy	mouse	Not reported
444	rayyan-34396592	Environmental factors that shape t-cell alloimmunity: Role of the microbiome	10.1111/ajt.16848	24 Factors influencing health status or contact with health services	Post-kidney transplantation: T-cell immune response	mouse	C57BL/6
445	rayyan-34396765	Identifying Candidates for Novel Customized Probiotics Targeting Obesity-Related Vascular Dysfunction	10.1096/fasebj.2020.34.s1.06326	05 Endocrine, nutritional or metabolic diseases	Obesity	mouse	C57BL/6
446	rayyan-34396785	GUT MICROBIOTA TRANSPLANTATION FROM A PATIENT WITH SEVERE CONSTIPATION INDUCED CHANGES IN COLONIC FUNCTION AND STRUCTUR OF GNOTOBIOTIC MICE	10.1093/jcag/gwz047.117	13 Diseases of the digestive system	slow transit constipation	mouse	Not reported
447	rayyan-34396786	MICROBIAL PROTEOLYTIC SIGNATURE IN ULCERATIVE COLITIS INDUCES AN INFLAMMATORY SIGNATURE IN MICROBIOTAHUMANIZED MICE	10.1093/jcag/gwz047.034	13 Diseases of the digestive system	Ulcerative colitis	mouse	Not reported
448	rayyan-34396216	The role of skin and intestinal microbiota in pathogenesis of atopic dermatitis and food allergy in mouse model	10.1111/all.15616	14 Diseases of the skin	Atopic dermatits	mouse	Not reported
449	rayyan-34396244	Older adult-specific microbes correlate with treatment response and markers of T-cell senescence in NSCLC	10.1158/1538-7445.AGCA22-PR004	02 Neoplasms	non-small cell lung cancer: non-responsiveness to immune checkpoint inhibitors	mouse	C57BL/6
450	rayyan-34396262	Dysregulation of the Microbiome-Immune Axis Drives Cardiovascular Pathology in Early-Onset CKD	10.1681/ASN.20233411S1515b	16 Diseases of the genitourinary system	chronic kidney disease: the cardiovascular and immune phenotype	mouse	C57BL/6J
451	Added_manually_7a	Unraveling the role of gut microbiota by fecal microbiota transplantation in rat model of kidney stone disease	10.1038/s41598-024-72694-4	16 Diseases of the genitourinary system	Nephrolithiasis (calcium oxalate urolithiasis)	rat	Wistar
452	rayyan-34392954	Human fecal microbiome transplantation does not alter diabetes incidence in NOD mice		05 Endocrine, nutritional or metabolic diseases	Type 1 diabetes mellitus	mouse	NOD
453	rayyan-34392963	Lipopolysaccharide-producing Veillonella infantium and Escherichia<i> fergusonii</i> cause vagus nerve-mediated cognitive impairment in mice	10.1016/j.bbi.2024.02.031	06 Mental, behavioural or neurodevelopmental disorders	mild cognitive impairment	mouse	C57BL/6
454	rayyan-34393623	Intratumoral Microbiota Composition Regulates Chemoimmunotherapy Response in Esophageal Squamous Cell Carcinoma	10.1158/0008-5472.CAN-22-2593	02 Neoplasms	esophageal squamous cell carcinoma: non-responsiveness to chemoimmunotherapy	mouse	C57BL/6
455	rayyan-34393627	Fecal microbiome transplant from patients with lactation mastitis promotes mastitis in conventional lactating mice	10.3389/fmicb.2023.1123444	18 Pregnancy, childbirth or the puerperium	lactation mastitis	mouse	Not reported
456	rayyan-34396788	MICROBIAL METABOLISM OF DIETARY TRYPTOPHAN ENHANCES ARYL HYDROCARBON RECEPTOR ACTIVATION: IMPLICATIONS FOR IBD	10.1093/jcag/gwz047.041	13 Diseases of the digestive system	Inflammatory bowel disease	mouse	C57BL/6
457	rayyan-34396789	TRANSFER OF DEPRESSIVE-LIKE PHENOTYPE TO GNOTOBIOTIC MICE DEPENDS ON MICROBIAL FEATURES SPECIFIC TO INDIVIDUAL PATIENTS	10.1093/jcag/gwz047.049	06 Mental, behavioural or neurodevelopmental disorders	Major depressive disorder	mouse	NIH Swiss
458	rayyan-34396801	Immune tolerance to colon cancer is mediated by colon dysbiosis: Human results and experimental In Vivo validation	10.1200/JCO.2020.38.15_suppl.e16062	02 Neoplasms	Colorectal cancer	mouse	Not reported
459	rayyan-34395481	Yeast beta-Glucan Improves Insulin Sensitivity and Hepatic Lipid Metabolism in Mice Humanized with Obese Type 2 Diabetic Gut Microbiota.	10.1002/mnfr.202100819	05 Endocrine, nutritional or metabolic diseases	Type 2 diabetes mellitus	mouse	C57BL/6J
460	rayyan-34396379	The gut microbiome as a disease driver and therapeutic target in alcohol-associated liver disease	10.1111/acer.14905	13 Diseases of the digestive system	Alcoholic liver disease	mouse	NR
461	rayyan-34396449	EPITHELIAL DUOX2 ACTIVATION INCREASES GUT PERMEABILITY AND BACTERIAL TRANSLOCATION THAT ARE RESCUED WITH BUTYRATE SUPPLEMENTATION	10.1016/S0016-5085(22)60021-0	13 Diseases of the digestive system	Inflammatory bowel disease	mouse	Not reported
462	rayyan-34396477	CHRONIC DSS LEADS TO ALTERED EXPRESSION OF IRAK4/TPL2 PATHWAYS IN UC-COLONIZED MICE	10.1093/jcag/gwab049.143	13 Diseases of the digestive system	Ulcerative collitis	mouse	C57BL/6
463	rayyan-34396584	Parkinson's disease neurodegeneration is mediated by the gut microbiome	10.1111/eci.13567	08 Diseases of the nervous system	Parkinson's disease	mouse	Not reported
464	rayyan-34396598	Human Colon Cancer-Associated Biofilms Alter Host Immune Populations And Promote Tumorigenesis	10.1016/S0016-5085(21)01059-3	02 Neoplasms	Colorectal cancer	mouse	Not reported (ApcMin/+)
465	Added_manually_6a	Fiber-associated Lachnospiraceae reduce colon tumorigenesis by modulation of the tumor-immune microenvironment	10.1101/2021.02.24.432654	02 Neoplasms	Colorectal cancer	mouse	C57BL/6
466	rayyan-34398057	Microbiota from colon cancer patients induces intestinal epithelial cell proliferation in germ-free mice	10.1016/S0016-5085(11)60034-6	02 Neoplasms	Colorectal cancer	mouse	C3H/HeN
467	rayyan-34392969	Metabolic impact of polyphenol-rich aronia fruit juice mediated by inflammation status of gut microbiome donors in humanized mouse model	10.3389/fnut.2023.1244692	05 Endocrine, nutritional or metabolic diseases	Overweight or obesity: inflammation	mouse	C57BL/6J
468	rayyan-34392989	<i>Helicobacter</i><i> hepaticus</i> augmentation triggers Dopaminergic degeneration and motor disorders in mice with Parkinson's disease	10.1038/s41380-022-01910-2	08 Diseases of the nervous system	Parkinson's disease	mouse	B6;129X1-Sncatm1Rosl/J, B6.Cg-Tg(SNCA)OVX37Rwm Sncatm1Rosl/J
469	rayyan-34393065	The gut microbiota contributes to the pathogenesis of anorexia nervosa in humans and mice	10.1038/s41564-023-01355-5	06 Mental, behavioural or neurodevelopmental disorders	anorexia nervosa	mouse	Swiss Webster
470	rayyan-34393066	Microbiota-derived 3-IAA influences chemotherapy efficacy in pancreatic cancer	10.1038/s41586-023-05728-y	02 Neoplasms	pancreatic ductal adenocarcinoma: non-responsiveness to chemotherapy	mouse	C57BL/6
471	rayyan-34393091	Ketogenic diet therapy for pediatric epilepsy is associated with alterations in the human gut microbiome that confer seizure resistance in mice	10.1016/j.celrep.2023.113521	08 Diseases of the nervous system	refractory epilepsy: role of ketogenic diet	mouse	Swiss Webster
472	rayyan-34393223	Microbiota from Preterm Infants Who Develop Necrotizing Enterocolitis Drives the Neurodevelopment Impairment in a Humanized Mouse Model	10.3390/microorganisms11051131	19 Certain conditions originating in the perinatal period	necrotizing enterocolitis	mouse	C57BL/6J
473	rayyan-34393233	Human Infant Fecal Microbiota Differentially Influences the Mucosal Immune Pathways Upon Influenza Infection in a Humanized Gnotobiotic Pig Model.	10.1007/s00284-024-03785-8	24 Factors influencing health status or contact with health services	Urbanization (non-Amish vs Amish): immune response to influenza virus infection	pig	Not reported
474	rayyan-34393236	The transfer of gut microbiota/metabolites from children to mice affects cardiometabolic development and induces sex-dimorphism in recipients.	10.1016/j.vph.2024.107325	05 Endocrine, nutritional or metabolic diseases	obesity (children): cardiometabolic phenotype	mouse	Not reported
475	rayyan-34393000	Bifidobacterium longum promotes postoperative liver function recovery in patients with hepatocellular carcinoma	10.1016/j.chom.2023.11.011	02 Neoplasms	hepatocellular carcinoma: prolonged delayed recovery after surgical treatment	mouse	C57BL/6
476	rayyan-34393005	<i>Fusobacterium</i> nucleatum-derived succinic acid induces tumor resistance to immunotherapy in colorectal cancer	10.1016/j.chom.2023.04.010	02 Neoplasms	Colorectal cancer: non-responsiveness to anti-PD-1 immunotherapy	mouse	C57BL/6
477	rayyan-34393009	Intestinal microbiome dysbiosis in alcohol-dependent patients and its effect on rat behaviors	10.1128/mbio.02392-23	06 Mental, behavioural or neurodevelopmental disorders	Alcohol dependence	rat	Wistar
478	rayyan-34397001	Humanized microbiome mouse models to enhance immunotherapy in glioblastoma	10.1093/neuonc/noy148	02 Neoplasms	glioblastoma: non-responsiveness to immune checkpoint blockade	mouse	Not reported
479	rayyan-34397097	Food allergy is associated with altered epithelial gene expression driven by early life dysbiosis	10.4049/jimmunol.200.Supp.53.4	04 Diseases of the immune system	Cow’s milk allergy	mouse	Not reported
480	rayyan-34397139	FERMENTABLE CARBOHYDRATE-MICROBIOME INTERACTIONS in A MOUSE MODEL of IBS	10.1093/jcag/gwy009.021	13 Diseases of the digestive system	Irritable bowel syndrome: role of a urinary histamine level	mouse	NIH Swiss
481	rayyan-34397142	IBS-D MICROBIOTA INDUCES GUT-BRAIN DYSFUNCTION by DISRUPTING INTESTINAL NEURAL and IMMUNE PATHWAYS	10.1093/jcag/gwy008.264	13 Diseases of the digestive system	diarrhea-predominant irritable bowel syndrome (likely with co-morbid anxiety)	mouse	not reported
482	rayyan-34395255	Susceptibility to febrile malaria is associated with an inflammatory gut microbiome.	10.21203/rs.3.rs-3974068/v1	21 Symptoms, signs or clinical findings, not elsewhere classified	Malaria: susceptibility to febrile	mouse	C57BL/6N
483	rayyan-34392896	TRANSPLANTATION OF DYSBIOTIC FECAL MICROFLORA FROM ALCOHOL-ASSOCIATED-HEPATITIS (AAH) PATIENTS, LEADS TO MALLORY-DENK BODY FORMATION AND PATHOGENESIS OF ALCOHOLIC HEPATITIS IN A MOUSE MODEL	10.1097/HEP.0000000000000580	13 Diseases of the digestive system	alcohol-induced hepatitis	mouse	Not reported
484	rayyan-34392900	The function of the gut microbiota-bile acid-TGR5 axis in diarrhea-predominant irritable bowel syndrome	10.1128/msystems.01299-23	13 Diseases of the digestive system	Diarrhea-predominant irritable bowel syndrome	rat	Wistar
485	rayyan-34392902	Alterations in the Gut Microbiome and Metabolisms in Pregnancies with Fetal Growth Restriction	10.1128/spectrum.00076-23	19 Certain conditions originating in the perinatal period	Fetal growth restriction	mouse	C57BL/6J
486	rayyan-34392913	Gut-derived metabolites mediating cognitive development in 5-year-old children: Early-life transplant in mice has lasting effects throughout adulthood	10.1016/j.bbi.2023.08.009	06 Mental, behavioural or neurodevelopmental disorders	Decreased cognitive performance	mouse	C57BL/6
487	rayyan-34392934	UNIQUE INTRAHEPATIC BACTERIAL SIGNATURES FOR NON-ALCOHOLIC FATTY LIVER DISEASE: EVIDENCE FROM A HUMAN MICROBIOTA-ASSOCIATED MURINE MODEL	10.1002/hep.32697	13 Diseases of the digestive system	non-alcoholic fatty liver disease: role of obesity	mouse	C57BL/6J
488	rayyan-34392941	Statins aggravate insulin resistance through reduced blood glucagon-like peptide-1 levels in a microbiota-dependent manner	10.1016/j.cmet.2023.12.027	05 Endocrine, nutritional or metabolic diseases	statin-associated glucose intolerance	mouse	C57BL/6J
489	rayyan-34393746	Gut microbiota Parabacteroides distasonis enchances the efficacy of immunotherapy for bladder cancer by activating anti-tumor immune responses	10.1186/s12866-024-03372-8	02 Neoplasms	Bladder cancer	mouse	C57BL/6J
