# Supplementary material for: Fecal microbiota transplantation from patients into animals to establish human microbiota-associated animal models: a scoping review
Source: J Transl Med. 2025 Jun 17;23:662. doi: 10.1186/s12967-025-06645-6 (PMC12172294; doi:10.1186/s12967-025-06645-6)
Supplement: Supplementary file 4 — Supplementary Material 4 [file 12967_2025_6645_MOESM4_ESM.xlsx]

## Sheet: D.1. Alcohol use disorder
Study ID	Report ID	Title (FINAL)	year	doi	DECISION - FINAL	Source and type of data extraction	icd-11 (FINAL)	Additional comments	Disease/phenotypic trait of FMT donors: final	FMT recipients: species	FMT recipients: strain
477	rayyan-34393009	Intestinal microbiome dysbiosis in alcohol-dependent patients and its effect on rat behaviors	2023	10.1128/mbio.02392-23	included	Full-text; short extraction	06 Mental, behavioural or neurodevelopmental disorders		Alcohol dependence	rat	Wistar
107	rayyan-865359492	Transplantation of fecal microbiota from patients with alcoholism induces anxiety/depression behaviors and decreases brain mGluR1/PKC Îµ levels in mouse	2020	10.1002/biof.1567	included	Full-text; short extraction	06 Mental, behavioural or neurodevelopmental disorders	10% skim milk used for FMT	Alcohol use disorder	mouse	C57BL/6J
306	rayyan-34393563	Human Alcohol-Microbiota Mice have Increased Susceptibility to Bacterial Pneumonia	2023	10.3390/cells12182267	included	Full-text; short extraction	06 Mental, behavioural or neurodevelopmental disorders		Alcohol use disorder: increased susceptibility to bacterial pneumonia	mouse	C57BL/6
101	rayyan-865369670	Gut Microbiota-Induced Changes in β-Hydroxybutyrate Metabolism Are Linked to Altered Sociability and Depression in Alcohol Use Disorder	2020	10.1016/j.celrep.2020.108238	included (full extraction)	Full-text; detail extraction	06 Mental, behavioural or neurodevelopmental disorders		Alcohol Use Disorder: metabolic disturbances, altered sociability, and depression	mouse	C57BL/6J
91	rayyan-865357892	Reduction in alcohol preference and intake is transmitted through colonization of germ-free mice with stools from aud patients that received fecal microbiota transplant	2021	10.1002/hep.32187	included (conference abstract)	Abstract; short extraction	06 Mental, behavioural or neurodevelopmental disorders		Alcohol dependence	mouse	C57BL/6
92	rayyan-865359511	Pathogenic changes in Gut-Brain-Immune axis in mice are induced by fecal microbiome transplant frompatientswith alcohol use disorder (AUD)	2020	10.1111/acer.14358	included (conference abstract)	Abstract; short extraction	06 Mental, behavioural or neurodevelopmental disorders		Alcohol use disorder	mouse	C57BL/6J
93	rayyan-865359510	Role of the gut microbiota in themetabolic disorders driving behavioral alterations: Mechanistic approach and clinical perspective in AUD patients	2020	10.1111/acer.14358	included (conference abstract)	Abstract; short extraction	06 Mental, behavioural or neurodevelopmental disorders		Alcohol use disorder	mouse	Not reported
442	rayyan-34396348	MICROBIOTA ASSOCIATED WITH BUTYRATE SYNTHESIS ARE NECESSARY TO REDUCE ALCOHOL PREFERENCE TRANSMISSION FROM AUD PATIENTS THAT RECEIVED FECAL MICROBIOTA TRANSPLANT	2022	10.1002/hep.32697	included (conference abstract)	Abstract; short extraction	06 Mental, behavioural or neurodevelopmental disorders		Alcohol Use Disorder	mouse	C57BL/6J

## Sheet: D.2. Alzheimer disease
Study ID	Report ID	Title (FINAL)	year	doi	DECISION - FINAL	Source and type of data extraction	icd-11 (FINAL)	Additional comments	Disease/phenotypic trait of FMT donors: final	FMT recipients: species	FMT recipients: strain
134	rayyan-865371206	Fecal metabolite of a gnotobiotic mouse transplanted with gut microbiota from a patient with Alzheimer’s disease	2019	10.1080/09168451.2019.1644149	included (full extraction)	Full-text; detail extraction	08 Diseases of the nervous system		Alzheimer disease	mouse	C57BL/6N
139	rayyan-865370861	New mechanism of neuroinflammation in Alzheimer's disease: The activation of NLRP3 inflammasome mediated by gut microbiota.	2020	10.1016/j.pnpbp.2020.109884	included	Full-text; short extraction	08 Diseases of the nervous system		Alzheimer disease	mouse	APP/PS1; C57BL/6
141	rayyan-865367959	Gut microbiota regulate Alzheimer's disease pathologies and cognitive disorders via PUFA-associated neuroinflammation	2022	10.1136/gutjnl-2021-326269	included	Full-text; short extraction	08 Diseases of the nervous system		Alzheimer disease	mouse	3xTg-AD (B6;129-Tg(APPSwe,tauP301L)1Lfa Psen1tm1Mpm/Mmjax)
437	rayyan-34393064	Microbiota from Alzheimer's patients induce deficits in cognition and hippocampal neurogenesis	2023	10.1093/brain/awad303	included	Full-text; short extraction	08 Diseases of the nervous system	It has an additional report (rayyan-34396292)	Alzheimer disease	rat	Sprague-Dawley
140	rayyan-865358237	Helicobacter pylori and Alzheimer's Disease-Related Metabolic Dysfunction: Activation of TLR4/Myd88 Inflammation Pathway from p53 Perspective and a Case Study of Low-Dose Radiation Intervention	2022	10.1021/acschemneuro.2c00082	included	Full-text; short extraction	08 Diseases of the nervous system		Alzheimer disease (with or without metabolic dysfunction)	mouse	C57BL/6J
135	rayyan-865358314	Transplantation of fecal microbiota from APP/PS1 mice and Alzheimer's disease patients enhanced endoplasmic reticulum stress in the cerebral cortex of wild-type mice	2022	10.3389/fnagi.2022.858130	included (full extraction)	Full-text; detail extraction	08 Diseases of the nervous system		Alzheimer disease: endoplasmic reticulum stress in the cerebral cortex	mouse	C57BL/6J
391	rayyan-34395941	ALZHEIMER'S DISEASE AND MICROBIOTA: THE MICMALZ COHORT	2023	10.14283/jpad.2022.130	included (conference abstract)	Abstract; short extraction	08 Diseases of the nervous system		Alzheimer's disease	mouse	Not reported

## Sheet: D.3. Anorexia nervosa
Study ID	Report ID	Title (FINAL)	year	doi	DECISION - FINAL	Source and type of data extraction	icd-11 (FINAL)	Additional comments	Disease/phenotypic trait of FMT donors: final	FMT recipients: species	FMT recipients: strain
300	rayyan-34395169	Fecal microbiota transplantation of patients with anorexia nervosa did not alter flexible behavior in rats.	2024	10.1002/eat.24231	included	Full-text; short extraction	06 Mental, behavioural or neurodevelopmental disorders		anorexia nervosa	rat	Long-Evans TH-cre+/−
324	rayyan-34395965	Investigating the Rescue Potential of Fecal Microbiota Transplants in Anorexia Nervosa using Antibiotic-treated Mice in a Split Group CrossOver Study	2023	10.1101/2023.10.05.561007	included	Full-text; short extraction	06 Mental, behavioural or neurodevelopmental disorders		anorexia nervosa	mouse	BALB/cJTac
469	rayyan-34393065	The gut microbiota contributes to the pathogenesis of anorexia nervosa in humans and mice	2023	10.1038/s41564-023-01355-5	included	Full-text; short extraction	06 Mental, behavioural or neurodevelopmental disorders		anorexia nervosa	mouse	Swiss Webster
102	rayyan-865358749	The Gut Microbiome Derived From Anorexia Nervosa Patients Impairs Weight Gain and Behavioral Performance in Female Mice	2019	10.1210/en.2019-00408	included (full extraction)	Full-text; detail extraction	06 Mental, behavioural or neurodevelopmental disorders		Anorexia nervosa (restricting-type)	mouse	BALB/c
108	rayyan-865357950	Gut microbial communities from patients with anorexia nervosa do not influence body weight in recipient germ-free mice	2021	10.1080/19490976.2021.1897216	included	Full-text; short extraction	06 Mental, behavioural or neurodevelopmental disorders		Anorexia nervosa: body weight changes	mouse	C57BL/6
336	rayyan-34396140	Gut Microbiome And Anorexia Nervosa: Weight Gain, Physical Activity Behavior And Short Chain Fatty Acids (SCFAS) In Female Mice After Fecal Transplantation	2023	10.1016/j.clnesp.2022.09.219	included (conference abstract)	Abstract; short extraction	06 Mental, behavioural or neurodevelopmental disorders		anorexia nervosa	mouse	BALB/c

## Sheet: D.4. Autism spectrum disorder
Study ID	Report ID	Title (FINAL)	year	doi	DECISION - FINAL	Source and type of data extraction	icd-11 (FINAL)	Additional comments	Disease/phenotypic trait of FMT donors: final	FMT recipients: species	FMT recipients: strain
109	rayyan-865358021	Fecal microbiome transplantation from children with autism spectrum disorder modulates tryptophan and serotonergic synapse metabolism and induces altered behaviors in germ-free mice	2021	10.1128/MSYSTEMS.01343-20	included	Full-text; short extraction	06 Mental, behavioural or neurodevelopmental disorders		Autism spectrum disorder	mouse	BALB/c
110	rayyan-865358290	Modifications of Behavior and Inflammation in Mice Following Transplant with Fecal Microbiota from Children with Autism	2022	10.1016/j.neuroscience.2022.06.038	included	Full-text; short extraction	06 Mental, behavioural or neurodevelopmental disorders		Autism spectrum disorder	mouse	C57BL/6
111	rayyan-865359064	Human Gut Microbiota from Autism Spectrum Disorder Promote Behavioral Symptoms in Mice	2019	10.1016/j.cell.2019.05.004	included	Full-text; short extraction	06 Mental, behavioural or neurodevelopmental disorders		Autism spectrum disorder	mouse	C57BL/6J
112	rayyan-865370155	Fecal Supernatant from Adult with Autism Spectrum Disorder Alters Digestive Functions, Intestinal Epithelial Barrier, and Enteric Nervous System.	2021	10.3390/microorganisms9081723	included	Full-text; short extraction	06 Mental, behavioural or neurodevelopmental disorders		Autism spectrum disorder	mouse	C57BL/6RJ
113	rayyan-865358145	A Novel and Reliable Rat Model of Autism	2021	10.3389/fpsyt.2021.549810	included	Full-text; short extraction	06 Mental, behavioural or neurodevelopmental disorders		Autism spectrum disorder	rat	Wistar
305	rayyan-34393562	The fecal microbiota from children with autism impact gut metabolism and learning and memory abilities of honeybees	2023	10.3389/fmicb.2023.1278162	included	Full-text; short extraction	06 Mental, behavioural or neurodevelopmental disorders		autism spectrum disorder	honeybee (Apis mellifera)	Not reported
411	rayyan-34393598	Colitis reduces active social engagement in mice and is ameliorated by supplementation with human microbiota members	2024	10.1038/s41467-024-46733-7	included	Full-text; short extraction	06 Mental, behavioural or neurodevelopmental disorders		autism spectrum disorder	mouse	C57BL/6J
114	rayyan-865358159	Plasma and Fecal Metabolite Profiles in Autism Spectrum Disorder	2021	10.1016/j.biopsych.2020.09.025	included	Full-text; short extraction	06 Mental, behavioural or neurodevelopmental disorders		Autism spectrum disorder (with or without GI symptoms)	mouse	not reported

## Sheet: D.5. Chronic kidney disease
Study ID	Report ID	Title (FINAL)	year	doi	DECISION - FINAL	Source and type of data extraction	icd-11 (FINAL)	Additional comments	Disease/phenotypic trait of FMT donors: final	FMT recipients: species	FMT recipients: strain
268	rayyan-865371241	Quantitative reduction in short-chain fatty acids, especially butyrate, contributes to the progression of chronic kidney disease.	2019	10.1042/CS20190171	included	Full-text; short extraction	16 Diseases of the genitourinary system		Chronic kidney disease	rat	Sprague Dawley
308	rayyan-34393571	The gut microbiota from maintenance hemodialysis patients with sarcopenia influences muscle function in mice	2023	10.3389/fcimb.2023.1225991	included	Full-text; short extraction	16 Diseases of the genitourinary system		Chronic kidney disease G5D (maintenance hemodialysis): sarcopenia	mouse	C57BL/6
269	rayyan-865359219	Changes in the intestinal microbiota in patients with stage 5 chronic kidney disease on a low-protein diet and the effects of human to rat fecal microbiota transplantation	2020	10.12659/MSM.921557	included	Full-text; short extraction	16 Diseases of the genitourinary system		Chronic kidney disease, stage G5 and low-protein diet	mouse	Sprague Dawley
267	rayyan-865371013	Aberrant gut microbiota alters host metabolome and impacts renal failure in humans and rodents	2020	10.1136/gutjnl-2019-319766	included (full extraction)	Full-text; detail extraction	16 Diseases of the genitourinary system		Chronic kidney disease, stage G5D	(1) mouse; (2) rat	(1) C57BL/6; (2) Sprague Dawley
383	rayyan-34395448	Dysbiosis of Gut Microbiota Contributes to Uremic Cardiomyopathy via Induction of IFNgamma-Producing CD4+ T Cells Expansion.	2023	10.1128/spectrum.03101-22	included	Full-text; short extraction	16 Diseases of the genitourinary system		Chronic kidney disease: cardiovascular complications	mouse	129 × 1/SvJ
270	rayyan-865363563	Impaired renal function and dysbiosis of gut microbiota contribute to increased trimethylamine-N-oxide in chronic kidney disease patients	2017	10.1038/s41598-017-01387-y	included	Full-text; short extraction	16 Diseases of the genitourinary system		Chronic kidney disease: impact of elevated TMAO levels	mouse	C57BL/6
450	rayyan-34396262	Dysregulation of the Microbiome-Immune Axis Drives Cardiovascular Pathology in Early-Onset CKD	2023	10.1681/ASN.20233411S1515b	included (conference abstract)	Abstract; short extraction	16 Diseases of the genitourinary system		Chronic kidney disease: the cardiovascular and immune phenotype	mouse	C57BL/6J

## Sheet: D.6. Colorectal cancer
Study ID	Report ID	Title (FINAL)	year	doi	DECISION - FINAL	Source and type of data extraction	icd-11 (FINAL)	Additional comments	Disease/phenotypic trait of FMT donors: final	FMT recipients: species	FMT recipients: strain
13	rayyan-865365327	Structure of the gut microbiome following colonization with human feces determines colonic tumor burden	2014	10.1186/2049-2618-2-20	included (full extraction)	Full-text; detail extraction	02 Neoplasms		Colorectal cancer	mouse	C57BL/6
21	rayyan-865370904	Colorectal cancer-associated microbiota contributes to oncogenic epigenetic signatures.	2019	10.1073/pnas.1912129116	included	Full-text; short extraction	02 Neoplasms	Additional report available (rayyan-865364141)	Colorectal cancer	mouse	C3H/HeN
22	rayyan-865369851	Dietary Rice Bran-Modified Human Gut Microbial Consortia Confers Protection against Colon Carcinogenesis Following Fecal Transfaunation.	2021	10.3390/biomedicines9020144	included	Full-text; short extraction	02 Neoplasms		Colorectal cancer	mouse	C57BL/6
23	rayyan-865370407	Gavage of Fecal Samples From Patients With Colorectal Cancer Promotes Intestinal Carcinogenesis in Germ-Free and Conventional Mice.	2017	10.1053/j.gastro.2017.08.022	included	Full-text; short extraction	02 Neoplasms		Colorectal cancer	mouse	C57BL/6
24	rayyan-865359252	YYFZBJS ameliorates colorectal cancer progression in Apc Min/+mice by remodeling gut microbiota and inhibiting regulatory T-cell generation	2020	10.1186/s12964-020-00596-9	included	Full-text; short extraction	02 Neoplasms		Colorectal cancer	mouse	C57BL/6J Apcmin/+
25	rayyan-865358689	Gut microbiota from colorectal cancer patients enhances the progression of intestinal adenoma in Apcmin/+ mice	2019	10.1016/j.ebiom.2019.09.021	included	Full-text; short extraction	02 Neoplasms	Two additional reports available (rayyan-865358998, rayyan-865364196)	Colorectal cancer	mouse	C57BL/6J; C57BL/6J Apcmin/+
298	rayyan-34394536	Metformin Regulates Gut Microbiota Abundance to Suppress M2 Skewing of Macrophages and Colorectal Tumorigenesis in Mice	2023	10.1007/s12275-022-00010-8	included	Full-text; short extraction	02 Neoplasms		Colorectal cancer	mouse	C57BL/6
465	Added_manually_6a	Fiber-associated Lachnospiraceae reduce colon tumorigenesis by modulation of the tumor-immune microenvironment	2021	10.1101/2021.02.24.432654	included	Full-text; short extraction	02 Neoplasms	It has an additional report (rayyan-34396612, rayyan-34396575)	Colorectal cancer	mouse	C57BL/6
26	rayyan-865369606	Human Colon Mucosal Biofilms and Murine Host Communicate via Altered mRNA and microRNA Expression during Cancer.	2020	10.1128/mSystems.00451-19	included	Full-text; short extraction	02 Neoplasms		Colorectal cancer (biofilm-positive)	mouse	129SvEv ApcMinΔ850/+;IL10–/–
341	rayyan-34392897	Gut microbiota influence anastomotic healing in colorectal cancer surgery through modulation of mucosal proinflammatory cytokines	2023	10.1136/gutjnl-2022-328389	included	Full-text; short extraction	02 Neoplasms	It has many additional reports (rayyan-34396368, rayyan-34396185, rayyan-34396086)	Colorectal cancer: anastomotic leak	mouse	C57BL/6
27	rayyan-865358588	Faeces from malnourished colorectal cancer patients accelerate cancer progression	2022	10.1016/j.clnu.2022.01.001	included	Full-text; short extraction	02 Neoplasms		Colorectal cancer: effect of malnutrition on cancer progression	mouse	C57BL/6J
28	rayyan-865358020	Pectin supplement significantly enhanced the anti-PD-1 efficacy in tumor-bearing mice humanized with gut microbiota from patients with colorectal cancer	2021	10.7150/thno.54476	included	Full-text; short extraction	02 Neoplasms	Included based on the data from Figure 8	Colorectal cancer: lack of response to anti-PD-1 immunotherapy	mouse	C57BL/6
476	rayyan-34393005	<i>Fusobacterium</i> nucleatum-derived succinic acid induces tumor resistance to immunotherapy in colorectal cancer	2023	10.1016/j.chom.2023.04.010	included	Full-text; short extraction	02 Neoplasms		Colorectal cancer: non-responsiveness to anti-PD-1 immunotherapy	mouse	C57BL/6
407	rayyan-34392859	Male-Biased Gut Microbiome and Metabolites Aggravate Colorectal Cancer Development	2023	10.1002/advs.202206238	included	Full-text; short extraction	02 Neoplasms		Colorectal cancer: sex differences	mouse	C57BL/6L
325	rayyan-34396064	Fecal microbial SN-38G metabotypes in colorectal cancer patients are associated with irinotecan-induced delayed diarrhea	2023	10.1124/jpet.122.221890	included (conference abstract)	Abstract; short extraction	02 Neoplasms		colorectal cancer: susceptibility to irinotecan-induced diarrhea	mouse	Not reported
1	rayyan-865358992	COLORECTAL CANCER-ASSOCIATED BACTERIA INDUCE TH1 AND TH17 MUCOSAL IMMUNE RESPONSES IN GERM-FREE MICE	2019	10.1016/S0016-5085(19)37120-3	included (conference abstract)	Abstract; short extraction	02 Neoplasms		Colorectal cancer	mouse	C57BL/6
2	rayyan-865364128	Protective efficacy of gut microbiome and microbial metabolites after rice bran consumption against colon tumorigenesis	2018	10.1158/1538-7445.AM2018-1265	included (conference abstract)	Abstract; short extraction	02 Neoplasms	It might be an additional report for rayyan-865369851, but it is uncertain. (study on rice bran)	Colorectal cancer	mouse	Not reported
313	rayyan-34397305	Stools from colorectal cancer patients promote intestinal carcinogenesis in animal models through inducing Th17-mediated inflammation	2017	10.1016/S0016-5085(17)33429-7	included (conference abstract)	Abstract; short extraction	02 Neoplasms		Colorectal cancer	mouse	Not reported
329	rayyan-34396090	PROCESSED POLYMERIC DIETS EXACERBATE TUMORIGENESIS IN MURINE MODELS OF ATF6-DRIVEN COLON CANCER	2023	10.1016/S0016-5085(23)03156-6	included (conference abstract)	Abstract; short extraction	02 Neoplasms		Colorectal cancer	mouse	Not reported (biallelic nATF6IEC and monoallelic nATF6IEC x IL10-/-)
458	rayyan-34396801	Immune tolerance to colon cancer is mediated by colon dysbiosis: Human results and experimental In Vivo validation	2020	10.1200/JCO.2020.38.15_suppl.e16062	included (conference abstract)	Abstract; short extraction	02 Neoplasms		Colorectal cancer	mouse	Not reported
464	rayyan-34396598	Human Colon Cancer-Associated Biofilms Alter Host Immune Populations And Promote Tumorigenesis	2021	10.1016/S0016-5085(21)01059-3	included (conference abstract)	Abstract; short extraction	02 Neoplasms		Colorectal cancer	mouse	Not reported (ApcMin/+)
466	rayyan-34398057	Microbiota from colon cancer patients induces intestinal epithelial cell proliferation in germ-free mice	2011	10.1016/S0016-5085(11)60034-6	included (conference abstract)	Abstract; short extraction	02 Neoplasms		Colorectal cancer	mouse	C3H/HeN
440	rayyan-34396333	MICROBIAL-DEPENDENT INTESTINAL TUMOURIGENESIS IN ATF6-DRIVEN COLITIS-ASSOCIATED-CANCER	2022	10.1002/ueg2.12293	included (conference abstract)	Abstract; short extraction	02 Neoplasms		Colorectal cancer; Inflammatory bowel diseases	mouse	Not reported
3	rayyan-865358274	RECOVERY OF THE GUT MICROBIOTA UNDER ORAL IRON SUPPLEMENTATION IS DELETERIOUS AND PROMOTES COLORECTAL CARCINEGENESIS	2022	10.1016/S0016-5085(22)61948-6	included (conference abstract)	Abstract; short extraction	02 Neoplasms	It has an additional report: rayyan-34396366	Colorectal cancer: anemia	mouse	ApcMin/+ model (usually C57BL/6J, but not reported)

## Sheet: D.7. Depression
Study ID	Report ID	Title (FINAL)	year	doi	DECISION - FINAL	Source and type of data extraction	icd-11 (FINAL)	Additional comments	Disease/phenotypic trait of FMT donors: final	FMT recipients: species	FMT recipients: strain
118	rayyan-865358190	Bacteroides species differentially modulate depression-like behavior via gut-brain metabolic signaling	2022	10.1016/j.bbi.2022.02.007	included	Full-text; short extraction	06 Mental, behavioural or neurodevelopmental disorders		Major depressive disorder	mouse	C57BL/6J
119	rayyan-865357858	Faecal microbiota transplantation from patients with depression or healthy individuals into rats modulates mood-related behaviour	2021	10.1038/s41598-021-01248-9	included	Full-text; short extraction	06 Mental, behavioural or neurodevelopmental disorders		Major depressive disorder	rat	Flinders Sensitive Line (FSL) and Flinders Resistant Line (FRL)
120	rayyan-865358482	Proteomics analysis of the gut-brain axis in a gut microbiota-dysbiosis model of depression	2021	10.1038/s41398-021-01689-w	included	Full-text; short extraction	06 Mental, behavioural or neurodevelopmental disorders	It is probably independent study ("These results were consistent with our previous studies [12, 25], suggesting that disturbances of gut microbiota affect behaviors.")	Major depressive disorder	mouse	Kunming
121	rayyan-865369825	Comprehensive analysis of the lysine acetylome and succinylome in the hippocampus of gut microbiota-dysbiosis mice.	2021	10.1016/j.jare.2020.12.002	included	Full-text; short extraction	06 Mental, behavioural or neurodevelopmental disorders	It is probably an independent study because results for OFT are slightly different	Major depressive disorder	mouse	Kunming
122	rayyan-865363832	Gut microbiome remodeling induces depressive-like behaviors through a pathway mediated by the host's metabolism	2016	10.1038/mp.2016.44	included	Full-text; short extraction	06 Mental, behavioural or neurodevelopmental disorders	Aditional reports available: rayyan-865359221, rayyan-865364284. It is possible that it had more reports, but due to unclarity, we do not treat them as a one study	Major depressive disorder	mouse	Kunming
123	rayyan-865359476	Gut microbiota regulates depression-like behavior in rats through the neuroendocrine-immune-mitochondrial pathway	2020	10.2147/NDT.S243551	included	Full-text; short extraction	06 Mental, behavioural or neurodevelopmental disorders		Major depressive disorder	rat	not reported
124	rayyan-865363968	Transferring the blues: Depression-associated gut microbiota induces neurobehavioural changes in the rat	2016	10.1016/j.jpsychires.2016.07.019	included	Full-text; short extraction	06 Mental, behavioural or neurodevelopmental disorders	It has additional reports (rayyan-34396931, rayyan-34397497)	Major depressive disorder	rat	Sprague Dawley
125	rayyan-865358572	3β-Hydroxysteroid dehydrogenase expressed by gut microbes degrades testosterone and is linked to depression in males	2022	10.1016/j.chom.2022.01.001	included	Full-text; short extraction	06 Mental, behavioural or neurodevelopmental disorders		Major depressive disorder: testosterone deficiency	rat	Sprague Dawley
422	rayyan-34394117	The gut microbiome from middle-aged women with depression modulates depressive-like behaviors and plasma fatty acid metabolism in female middle-aged mice.	2024	10.1016/j.jpsychires.2024.03.023	included	Full-text; short extraction	06 Mental, behavioural or neurodevelopmental disorder		Major depressive depression (middle-aged depression in females)	mouse	C57BL/6J
351	rayyan-34393700	A comprehensive analysis of the differential expression in the hippocampus of depression induced by gut microbiota compared to traditional stress	2024	10.1016/j.gene.2024.148633	included	Full-text; short extraction	06 Mental, behavioural or neurodevelopmental disorder		Major depressive disorder	mouse	Kunming
361	rayyan-34393678	Immunoregulatory role of the gut microbiota in inflammatory depression	2024	10.1038/s41467-024-47273-w	included	Full-text; short extraction	06 Mental, behavioural or neurodevelopmental disorder		Major depressive disorder: inflammatory depression	mouse	C57BL/6J
117	rayyan-865358173	Microbiota alterations in proline metabolism impact depression	2022	10.1016/j.cmet.2022.04.001	included	Full-text; short extraction	06 Mental, behavioural or neurodevelopmental disorders		Depression	mouse	JAX CD-1wild-type
382	rayyan-34395435	Th17 cells sense microbiome to promote depressive-like behaviors.	2023	10.1186/s40168-022-01428-3	included	Full-text; short extraction	06 Mental, behavioural or neurodevelopmental disorders		Depression	mouse	C57BL/6
115	rayyan-865358188	The Alleviation of Gut Microbiota-Induced Depression and Colitis in Mice by Anti-Inflammatory Probiotics NK151, NK173, and NK175	2022	10.3390/nu14102080	included	Full-text; short extraction	06 Mental, behavioural or neurodevelopmental disorders		Comorbidity between depression and inflammatory bowel disease	mouse	C57BL/6
116	rayyan-865357896	Transplantation of fecal microbiota from patients with inflammatory bowel disease and depression alters immune response and behavior in recipient mice	2021	10.1038/s41598-021-00088-x	included	Full-text; short extraction	06 Mental, behavioural or neurodevelopmental disorders		Comorbidity between depression and inflammatory bowel disease	mouse	C57BL/6
97	rayyan-865363814	Towards an understanding of depression associated gut microbiota induced neurobehavioural changes in the rat	2016	10.1016/S0924-977X(16)31385-2	included (conference abstract)	Abstract; short extraction	06 Mental, behavioural or neurodevelopmental disorders		Major depression disorder	rat	Not reported
98	rayyan-865368842	ALTERATING THE GUT MICROBIOME BY MICROBIOTA TRANSPLANTATION FROM DEPRESSED PATIENTS INTO GERM-FREE MICE RESULTS IN DEPRESSIVE-LIKE BEHAVIORS THROUGH A PATHWAY MEDIATED BY THE HOST'S METABOLISM	2017	10.1016/j.euroneuro.2016.09.562	included (conference abstract)	Abstract; short extraction	06 Mental, behavioural or neurodevelopmental disorders		Major depressive disorder	mouse	Not reported
457	rayyan-34396789	TRANSFER OF DEPRESSIVE-LIKE PHENOTYPE TO GNOTOBIOTIC MICE DEPENDS ON MICROBIAL FEATURES SPECIFIC TO INDIVIDUAL PATIENTS	2020	10.1093/jcag/gwz047.049	included (conference abstract)	Abstract; short extraction	06 Mental, behavioural or neurodevelopmental disorders		Major depressive disorder	mouse	NIH Swiss
99	rayyan-865359069	Gut Microbiota Indole Production and Depressive-Like Symptoms: A Fecal Transplantation Study in Mice	2019	10.1016/j.biopsych.2019.03.230	included (conference abstract)	Abstract; short extraction	06 Mental, behavioural or neurodevelopmental disorders		Major depressive disorder (MDD) with high and low indole producing potential	mouse	Not reported
100	rayyan-865359609	685 DEPRESSION PROMOTED THE PROGRESSION OF CIRRHOSIS IN AUTOIMMUNE HEPATITIS BY ALTERING THE STRUCTURE OF GUT MICROBIOME	2020	10.1016/S0016-5085(20)33873-7	included (conference abstract)	Abstract; short extraction	06 Mental, behavioural or neurodevelopmental disorders	It has additional reports: rayyan-865358262, rayyan-865359374	Major depressive disorder: impact on autoimmune liver disease	mouse	Not reported

## Sheet: D.8. Diabetes or prediabetes
Study ID	Report ID	Title (FINAL)	year	doi	DECISION - FINAL	Source and type of data extraction	icd-11 (FINAL)	Additional comments	Disease/phenotypic trait of FMT donors: final	FMT recipients: species	FMT recipients: strain
86	rayyan-865364100	Alteration of gut microbiota induced by DPP-4i treatment improves glucose homeostasis	2018	10.1016/j.ebiom.2019.03.057	included	Full-text; short extraction	05 Endocrine, nutritional or metabolic diseases		Type 2 diabetes mellitus	mouse	C57BL/6
84	rayyan-865359486	Gut Microbiome Fermentation Determines the Efficacy of Exercise for Diabetes Prevention	2020	10.1016/j.cmet.2019.11.001	included	Full-text; short extraction	05 Endocrine, nutritional or metabolic diseases		Prediabetes: response to exercise	mouse	C57BL/6J
87	rayyan-865370038	Human gut microbiota after bariatric surgery alters intestinal morphology and glucose absorption in mice independently of obesity.	2022	10.1136/gutjnl-2022-328185	included	Full-text; short extraction	05 Endocrine, nutritional or metabolic diseases		Type 2 diabetes mellitus and obesity: blood glucose control after bariatric surgery	(1) mouse; (2) rat	(1) C57BL/6N; (2) Sprague Dawley
85	rayyan-865358720	Human gut microbiota transferred to germ-free NOD mice modulate the progression towards type 1 diabetes regardless of the pace of beta cell function loss in the donor	2019	10.1007/s00125-019-4869-2	included	Full-text; short extraction	05 Endocrine, nutritional or metabolic diseases		Type 1 diabetes mellitus	mouse	not reported
89	rayyan-865369640	Interpretable Machine Learning Framework Reveals Robust Gut Microbiome Features Associated With Type 2 Diabetes.	2021	10.2337/dc20-1536	included	Full-text; short extraction	05 Endocrine, nutritional or metabolic diseases		Type 2 diabetes: microbiome risk score association with glucose level	mouse	C57BL/6J
420	rayyan-34393966	Pathobionts from chemically disrupted gut microbiota induce insulin-dependent diabetes in mice	2023	10.1186/s40168-023-01507-z	included	Full-text; short extraction	05 Endocrine, nutritional or metabolic diseases		insulin-dependent diabetes (including T1D)	mouse	C57BL/6
488	rayyan-34392941	Statins aggravate insulin resistance through reduced blood glucagon-like peptide-1 levels in a microbiota-dependent manner	2024	10.1016/j.cmet.2023.12.027	included	Full-text; short extraction	05 Endocrine, nutritional or metabolic diseases		statin-associated glucose intolerance	mouse	C57BL/6J
88	rayyan-865369589	The human gut microbiota contributes to type-2 diabetes non-resolution 5-years after Roux-en-Y gastric bypass.	2022	10.1080/19490976.2022.2050635	included	Full-text; short extraction	05 Endocrine, nutritional or metabolic diseases		Type 2 diabetes mellitus development after Roux-en-Y gastric bypass	mouse	C57BL6/J
417	rayyan-34393676	Uygur type 2 diabetes patient fecal microbiota transplantation disrupts blood glucose and bile acid levels by changing the ability of the intestinal flora to metabolize bile acids in C57BL/6 mice	2022	10.1186/s12902-022-01155-8	included	Full-text; short extraction	05 Endocrine, nutritional or metabolic diseases		Type 2 diabetes mellitus	mouse	C57BL/6
459	rayyan-34395481	Yeast beta-Glucan Improves Insulin Sensitivity and Hepatic Lipid Metabolism in Mice Humanized with Obese Type 2 Diabetic Gut Microbiota.	2022	10.1002/mnfr.202100819	included	Full-text; short extraction	05 Endocrine, nutritional or metabolic diseases	It has an additional report (rayyan-34396806)	Type 2 diabetes mellitus	mouse	C57BL/6J
63	rayyan-865370376	Aberrant intestinal microbiota in individuals with prediabetes	2018	10.1007/s00125-018-4550-1	included (full extraction)	Full-text; detail extraction	05 Endocrine, nutritional or metabolic diseases		Prediabetes and treatment-naive type 2 diabetes	mouse	(1) C57BL/6J; (2) Swiss Webster
65	rayyan-865357815	Gut Microbial Dysbiosis Associated with Type 2 Diabetes Aggravates Acute Ischemic Stroke	2021	10.1128/msystems.01304-21	included (full extraction)	Full-text; detail extraction	05 Endocrine, nutritional or metabolic diseases		Type 2 diabetes: cerebral infarction susceptibility and gut barrier dysfunction	mouse	ICR
56	rayyan-865358778	Baker's yeast (1→3)-β-D-glucan Influences Insulin Sensitivity in Mice with Humanized Obese Diabetic Microbiome in High-Fat Diet-Induced Obesity	2020	10.1017/S0029665120005765	included (conference abstract)	Abstract; short extraction	05 Endocrine, nutritional or metabolic diseases		Type 2 diabetes mellitus (co-existing with obesity)	mouse	C57BL/6J
57	rayyan-865358053	Causal implication of the gut microbiota in type 2 diabetes resolution after Roux-en-Y gastric bypass	2021	10.1159/000515911	included (conference abstract)	Abstract; short extraction	05 Endocrine, nutritional or metabolic diseases		Type 2 diabetes mellitus after Roux-en-Y gastric bypass	mouse	C57BL/6J
452	rayyan-34392954	Human fecal microbiome transplantation does not alter diabetes incidence in NOD mice	2023		included (conference abstract)	Abstract; short extraction	05 Endocrine, nutritional or metabolic diseases	https://www.easd.org/media-centre/#!resources/human-fecal-microbiome-transplantation-does-not-alter-diabetes-incidence-in-nod-mice	Type 1 diabetes mellitus	mouse	NOD
55	rayyan-865367483	The germ free humanised mouse: a new model of insulin resistance inherited over generation	2019		included (conference abstract)	Abstract; short extraction	05 Endocrine, nutritional or metabolic diseases		Type 2 diabetes	mouse	C57BL/6; C3H

## Sheet: D.9. Hepatitis
Study ID	Report ID	Title (FINAL)	year	doi	DECISION - FINAL	Source and type of data extraction	icd-11 (FINAL)	Additional comments	Disease/phenotypic trait of FMT donors: final	FMT recipients: species	FMT recipients: strain
379	rayyan-34395381	Adlercreutzia equolifaciens Is an Anti-Inflammatory Commensal Bacterium with Decreased Abundance in Gut Microbiota of Patients with Metabolic Liver Disease.	2023	10.3390/ijms241512232	included	Full-text; short extraction	13 Diseases of the digestive system		Nonalcoholic steatohepatitis	mouse	C57Bl/6J
222	rayyan-865358889	Bacteriophage targeting of gut bacterium attenuates alcoholic liver disease	2019	10.1038/s41586-019-1742-x	included	Full-text; short extraction	13 Diseases of the digestive system		alcoholic hepatitis	mouse	C57BL/6
221	rayyan-865357746	Colesevelam reduces ethanol-induced liver steatosis in humanized gnotobiotic mice	2021	10.3390/cells10061496	included	Full-text; short extraction	13 Diseases of the digestive system		alcoholic hepatitis	mouse	C57BL/6
399	rayyan-34392702	Differences in Bacterial Translocation and Liver Injury in Ethanol Versus Diet-Induced Liver Disease	2023	10.1007/s10620-023-07860-1	included	Full-text; short extraction	13 Diseases of the digestive system	It has an additional report (rayyan-34396346)	Alcohol-associated liver disease and non-alcoholic steatohepatitis	mouse	C57BL/6
425	rayyan-34393414	IgY antibodies against cytolysin reduce ethanol-induced liver disease in mice	2023	10.1097/HEP.0000000000000324	included	Full-text; short extraction	13 Diseases of the digestive system		Alcoholic hepatitis	mouse	C57BL/6
223	rayyan-865357793	Microbiota tryptophan metabolism induces aryl hydrocarbon receptor activation and improves alcohol-induced liver injury	2021	10.1136/gutjnl-2020-321565	included	Full-text; short extraction	13 Diseases of the digestive system	Included due to the results presented in supplementary materials	Alcoholic hepatitis	mouse	C57BL/6J
245	rayyan-865370437	Nonalcoholic Fatty Liver Disease Is Exacerbated in High-Fat Diet-Fed Gnotobiotic Mice by Colonization with the Gut Microbiota from Patients with Nonalcoholic Steatohepatitis.	2017	10.3390/nu9111220	included	Full-text; short extraction	13 Diseases of the digestive system		non-alcoholic steatohepatitis	mouse	C57BL/6JNarl
210	rayyan-865363847	Intestinal microbiota contributes to individual susceptibility to alcoholic liver disease	2016	10.1136/gutjnl-2015-310585	included (full extraction)	Full-text; detail extraction	13 Diseases of the digestive system		Alcoholic hepatitis	mouse	C57BL/6J
218	rayyan-865369598	The Fecal Mycobiome in Non-alcoholic Fatty Liver Disease	2022	10.1016/j.jhep.2021.11.029	included (full extraction)	Full-text; detail extraction	13 Diseases of the digestive system		non-alcoholic steatohepatitis	mouse	C57BL/6
158	rayyan-865357762	A bacteriophage therapy to attenuate alcohol-associated liver disease	2021	10.1111/acer.14617	included (conference abstract)	Abstract; short extraction	13 Diseases of the digestive system		Alcoholic hepatitis	mouse	C57BL/6
159	rayyan-865357867	Fecal transplantion from alcohol-associated hepatitis patients into mice causes pathogenic changes in the gut-liver-brain axis which are attenuated by oral tributyrin supplementation	2021	10.1002/hep.32188	included (conference abstract)	Abstract; short extraction	13 Diseases of the digestive system	Additional reports vailable: rayyan-865357869, rayyan-865357761, rayyan-865357763	Alcoholic hepatitis	mouse	C57BL/6J
301	rayyan-34397737	Intestinal dysbiosis explains inter-individual differences in susceptibility to alcoholic liver disease	2014	10.1016/S0168-8278(14)60148-3	included (conference abstract)	Abstract; short extraction	13 Diseases of the digestive system		Alcoholic hepatitis	mouse	Not reported
162	rayyan-865364472	Prebiotic treatment prevents alcohol-induced liver lesions in mice with indigenous microbiota and mice with human microbiota	2018	10.1016/S0168-8278(18)31473-9	included (conference abstract)	Abstract; short extraction	13 Diseases of the digestive system		Alcoholic hepatitis	mouse	Not reported
460	rayyan-34396379	The gut microbiome as a disease driver and therapeutic target in alcohol-associated liver disease	2022	10.1111/acer.14905	included (conference abstract)	Abstract; short extraction	13 Diseases of the digestive system		Alcoholic hepatitis	mouse	NR
160	rayyan-865364768	Transmission of human liver sensitivity to alcohol by intestinal microbiota	2012	10.1016/S0168-8278(12)61367-1	included (conference abstract)	Abstract; short extraction	13 Diseases of the digestive system		Alcoholic hepatitis	mouse	C57BL/6J
483	rayyan-34392896	TRANSPLANTATION OF DYSBIOTIC FECAL MICROFLORA FROM ALCOHOL-ASSOCIATED-HEPATITIS (AAH) PATIENTS, LEADS TO MALLORY-DENK BODY FORMATION AND PATHOGENESIS OF ALCOHOLIC HEPATITIS IN A MOUSE MODEL	2023	10.1097/HEP.0000000000000580	included (conference abstract)	Abstract; short extraction	13 Diseases of the digestive system		alcohol-induced hepatitis	mouse	Not reported
161	rayyan-865359366	Transplantation of fecal microbiota from alcoholic hepatitis patients induces hepatic recruitment of IL-17 producing inflammatory T cells and promotes inflammation and injury	2020	10.1002/hep.31578	included (conference abstract)	Abstract; short extraction	13 Diseases of the digestive system	Additional reports available: rayyan-865357865, rayyan-865358210	Alcoholic hepatitis	mouse	Not reported

## Sheet: D.10. IBD
Study ID	Report ID	Title (FINAL)	year	doi	DECISION - FINAL	Source and type of data extraction	icd-11 (FINAL)	Additional comments	Disease/phenotypic trait of FMT donors: final	FMT recipients: species	FMT recipients: strain
307	rayyan-34393565	Assessment of the Inflammatory Effects of Gut Microbiota from Human Twins Discordant for Ulcerative Colitis on Germ-free Mice	2024	10.30802/AALAS-CM-23-000065	included	Full-text; short extraction	13 Diseases of the digestive system		Ulcerative colitis	mouse	Swiss Webster
250	rayyan-865357860	Bifidobacterium infantis Maintains Genome Stability in Ulcerative Colitis via Regulating Anaphase-Promoting Complex Subunit 7	2021	10.3389/fmicb.2021.761113	included	Full-text; short extraction	13 Diseases of the digestive system		Ulcerative colitis	mouse	C57BL/6
334	Added_manually_4a	Crohn’s disease proteolytic microbiota enhances inflammation through PAR2 pathway in gnotobiotic mice	2023	10.1080/19490976.2023.2205425	included	Full-text; short extraction	13 Diseases of the digestive system	It has additional reports (rayyan-34396103, rayyan-34396179)	Crohn’s disease: impact of high microbial proteolytic activity	mouse	(1) C57BL/6N (wild), (2) C57BL/6 Nod2−/−, (3) C57BL/6 protease-resistant PAR2 mutant (R38E-PAR2)
248	rayyan-865359813	Development of gut inflammation in mice colonized with mucosa-associated bacteria from patients with ulcerative colitis.	2015	10.1186/s13099-015-0080-2	included	Full-text; short extraction	13 Diseases of the digestive system		Ulcerative colitis	mouse	BALB/c
238	rayyan-865357876	Dysregulation of ILC3s unleashes progression and immunotherapy resistance in colon cancer	2021	10.1016/j.cell.2021.07.029	included	Full-text; short extraction	13 Diseases of the digestive system		inflammatory bowel disease: resistance to anti-PD1 immunotherapy	mouse	C57BL/6J
251	rayyan-865365425	Ecobiotherapy rich in firmicutes decreases susceptibility to colitis in a humanized gnotobiotic mouse model	2015	10.1097/MIB.0000000000000422	included	Full-text; short extraction	13 Diseases of the digestive system		Ulcerative colitis	mouse	C57BL/6
432	rayyan-34394136	Effect of fermented red ginseng on gut microbiota dysbiosis- or immobilization stress-induced anxiety, depression, and colitis in mice.	2023	10.1016/j.jgr.2022.08.004	included	Full-text; short extraction	13 Diseases of the digestive system		ulcerative colitis with comorbid depression	mouse	C57BL/6
328	Added_manually_3a	Exclusive enteral nutrition initiates individual protective microbiome changes to induce remission in pediatric Crohn’s disease	2024	10.1016/j.chom.2024.10.001	included	Full-text; short extraction	13 Diseases of the digestive system	It has addtional reports: rayyan-34396337 rayyan-34396089, rayyan-865358420 (previous screening phase)	Crohn's disease: baseline and a role of exclusive enteral nutrition	mouse	129S6/SvEv (wild and IL10-/-)
234	rayyan-865363879	Functional Characterization of Inflammatory Bowel Disease-Associated Gut Dysbiosis in Gnotobiotic Mice	2016	10.1016/j.jcmgh.2016.02.003	included	Full-text; short extraction	13 Diseases of the digestive system	Additional reports available: rayyan-865365111	Inflammatory bowel disease	mouse	C57BL/6
357	rayyan-34393509	Gut microbial DL-endopeptidase alleviates Crohn's disease via the NOD2 pathway	2022	10.1016/j.chom.2022.08.002	included	Full-text; short extraction	13 Diseases of the digestive system		Crohn disease: impact of the NOD2 mutation	mouse	C57BL/6
428	rayyan-34393883	Gut microbiota-derived 12-ketolithocholic acid suppresses the IL-17A secretion from colonic group 3 innate lymphoid cells to prevent the acute exacerbation of ulcerative colitis	2023	10.1080/19490976.2023.2290315	included	Full-text; short extraction	13 Diseases of the digestive system		Ulcerative colitis	mouse	C57BL/6
380	rayyan-34395387	Gut microbiota-related bile acid metabolism-FXR/TGR5 axis impacts the response to anti-alpha4beta7-integrin therapy in humanized mice with colitis.	2023	10.1080/19490976.2023.2232143	included	Full-text; short extraction	13 Diseases of the digestive system		Crohn disease	mouse	NSG (NOD.Cg-PrkdcscidIl2rgem1Smoc)
253	rayyan-865365531	Gut pathobionts underlie intestinal barrier dysfunction and liver T helper 17 cell immune response in primary sclerosing cholangitis	2019	10.1038/s41564-018-0333-1	included	Full-text; short extraction	13 Diseases of the digestive system	Additional reports available: rayyan-865359001	ulcerative colitis associated with primary sclerosing cholangitis	mouse	C57BL/6
237	rayyan-865359397	Human Gut Microbiome Transplantation in Ileitis Prone Mice: A Tool for the Functional Characterization of the Microbiota in Inflammatory Bowel Disease Patients	2020	10.1093/ibd/izz242	included	Full-text; short extraction	13 Diseases of the digestive system	Additional reports available: rayyan-865364266, rayyan-865363617	Inflammatory bowel disease: remission	mouse	SAMP1/YitFC (substrain of AKR/J)
227	rayyan-865370922	Infants born to mothers with IBD present with altered gut microbiome that transfers abnormalities of the adaptive immune system to germ-free mice.	2020	10.1136/gutjnl-2018-317855	included	Full-text; short extraction	13 Diseases of the digestive system	There is very similar abstract (rayyan-865364290 "The gut microbiota of pregnant women with Crohn's disease and their babies is associated with abnormalities in the adaptive immune system: Results from the MECONIUM study"), but age of animals differ between these two abstracts	Crohn's disease: immune system abnormalities and their inheritance from mothers with Crohn’s disease	mouse	C57BL/6
235	rayyan-865370783	Intestinal Epithelial Cells Respond to Chronic Inflammation and Dysbiosis by Synthesizing H2O2.	2019	10.3389/fphys.2019.01484	included	Full-text; short extraction	13 Diseases of the digestive system	Additional reports available: rayyan-865358993	Inflammatory bowel disease: epithelial production of H2O2 in remission	mouse	C57BL/6J
424	rayyan-34395860	Microbiome- and Host Inflammasome-Targeting Inhibitor Nanoliogmers are Therapeutic in Murine Colitis Model	2024	10.1101/2024.02.20.581256	included	Full-text; short extraction	13 Diseases of the digestive system		Inflammatory bowel disease	mouse	C57BL/6
249	rayyan-865358343	Microbiota from patients with ulcerative colitis promote colorectal carcinogenesis in mice	2022	10.1016/j.nut.2022.111712	included	Full-text; short extraction	13 Diseases of the digestive system		Ulcerative colitis	mouse	C57BL/6
387	rayyan-34395881	Mouse Adaptation of Human Inflammatory Bowel Diseases Microbiota Enhances Colonization Efficiency and Alters Microbiome Aggressiveness Depending on Recipient Colonic Inflammatory Environment	2024	10.1101/2024.01.23.576862	included	Full-text; short extraction	13 Diseases of the digestive system	It has an additional report (rayyan-34395797). [Interesting fact: "resulting in high recipient-to-recipient variation of microbiota composition and colitis severity in HMA Il-10-/- mice"]	Inflammatory bowel disease	mouse	129S6/SvEv
252	rayyan-865358557	Multi-omics analyses of the ulcerative colitis gut microbiome link Bacteroides vulgatus proteases with disease severity	2022	10.1038/s41564-021-01050-3	included	Full-text; short extraction	13 Diseases of the digestive system	Donor selection based on bacterial proteases levels: "We selected patient fecal samples with, or without high levels of B. vulgatus proteases (n=3 UC patients per condition) for transplant into groups of colitis-prone IL10-deficient germfree mice"	Ulcerative colitis	mouse	C57BL/6NTac IL10em8Tac
256	rayyan-865369646	Novel Fecal Biomarkers That Precede Clinical Diagnosis of Ulcerative Colitis.	2021	10.1053/j.gastro.2020.12.004	included	Full-text; short extraction	13 Diseases of the digestive system		Ulcerative colitis: risk and development (pre-UC)	mouse	C57BL/6
376	rayyan-34395284	Protective function of sclerosing cholangitis on IBD.	2024	10.1136/gutjnl-2023-330856	included	Full-text; short extraction	13 Diseases of the digestive system		Inflammatory bowel disease: role of primary sclerosing cholangitis on the colitis severity	mouse	C57BL/6
416	rayyan-34393669	Regulation of colonic neuropeptide Y expression by the gut microbiome in patients with ulcerative colitis and its association with anxiety- and depression-like behavior in mice	2024	10.1080/19490976.2024.2319844	included	Full-text; short extraction	13 Diseases of the digestive system		ulcerative colitis with comorbid depression	mouse	Not reported
402	rayyan-34392810	The Anti-Inflammatory Effect of a Probiotic Cocktail in Human Feces Induced-Mouse Model	2023	10.1007/s10753-023-01870-x	included	Full-text; short extraction	13 Diseases of the digestive system		Inflamatory bowel disease	mouse	BALB/c
236	rayyan-865371080	The Crohn's disease polymorphism, ATG16L1 T300A, alters the gut microbiota and enhances the local Th1/Th17 response.	2019	10.7554/eLife.39982	included	Full-text; short extraction	13 Diseases of the digestive system		Inflammatory bowel disease: genotype T300A	mouse	C57BL/6J
239	rayyan-865357909	The emulsifier carboxymethylcellulose induces more aggressive colitis in humanized mice with inflammatory bowel disease microbiota than polysorbate-80	2021	10.3390/nu13103565	included	Full-text; short extraction	13 Diseases of the digestive system		inflammatory bowel diseases	mouse	C57Bl/6
254	rayyan-865373087	The Host-Microbiome Response to Hyperbaric Oxygen Therapy in Ulcerative Colitis Patients	2022	10.1016/j.jcmgh.2022.03.008	included	Full-text; short extraction	13 Diseases of the digestive system		Ulcerative colitis: active vs remission (induced by hyperbaric oxygen therapy)	mouse	C57BL/6
299	rayyan-34393783	Transplant of microbiota from Crohnâ€™s disease patients to germ-free mice results in colitis	2024	10.1080/19490976.2024.2333483	included	Full-text; short extraction	13 Diseases of the digestive system		Crohn disease	mouse	C57BL/6
255	rayyan-865358337	Transplantation of bacteriophages from ulcerative colitis patients shifts the gut bacteriome and exacerbates the severity of DSS colitis	2022	10.1186/s40168-022-01275-2	included	Full-text; short extraction	13 Diseases of the digestive system		Ulcerative colitis: remission	mouse	C57BL/6
220	rayyan-865358560	Human Fecal Microbiota Transplantation Reduces the Susceptibility to Dextran Sulfate Sodium-Induced Germ-Free Mouse Colitis	2022	10.3389/fimmu.2022.836542	included (full extraction)	Full-text; detail extraction	13 Diseases of the digestive system		Ulcerative colitis	mouse	BALB/c
216	rayyan-865358907	Microbiotas from Humans with Inflammatory Bowel Disease Alter the Balance of Gut Th17 and RORγt + Regulatory T Cells and Exacerbate Colitis in Mice	2019	10.1016/j.immuni.2018.12.015	included (full extraction)	Full-text; detail extraction	13 Diseases of the digestive system	Additional reports available: rayyan-865364404	Inflammatory bowel disease	mouse	(1) C57BL/6J; (2) C57BL/6J Rag1-deficient (B6.129S7-Rag1tm1Mom/J)
332	rayyan-34396100	ACTIVATING TRANSCRIPTION FACTOR 6 ACCELERATES MICROBIOTA-DEPENDENT RISK FOR COLITIS-ASSOCIATED CANCER IN INFLAMMATORY BOWEL DISEASES	2023	10.1016/S0016-5085(23)04762-5	included (conference abstract)	Abstract; short extraction	13 Diseases of the digestive system		inflammatory bowel diseases: susceptibility to colitis-associated cancer	mouse	Not reported
168	rayyan-865365469	Association between genotypes of bacteroidetes in fecal samples from patients with Crohn's disease and its assessment using an experimental mouse model	2015	10.1093/ecco-jcc/jju027.827	included (conference abstract)	Abstract; short extraction	13 Diseases of the digestive system	Additional reports available: rayyan-865365357	Crohn’s disease	mouse	Not reported
327	rayyan-34396078	AUTOLOGOUS STEM CELL TRANSPLANT MAY â€śRESETâ€ť NOT ONLY THE IMMUNE SYSTEM BUT MICROBIOME STRUCTURE AND FUNCTION IN PATIENTS WITH CROHN'S DISEASE	2023	10.1016/S0016-5085(23)01075-2	included (conference abstract)	Abstract; short extraction	13 Diseases of the digestive system		Crohn's disease: autologous stem cell transplant	mouse	C57BL/6
441	rayyan-34396336	BERBERINE SUPPLEMENTATION SIGNIFICANTLY IMPROVED ANTI-TNFAEFFICACY IN MURINE COLITISMICEHUMANIZED WITH NON-RESPONDER GUT MICROBIOTA	2022		included (conference abstract)	Abstract; short extraction	13 Diseases of the digestive system		Ulcerative colitis: non-responsiveness to anti-TNF-alpha therapeutics	mouse	C57BL/6
462	rayyan-34396477	CHRONIC DSS LEADS TO ALTERED EXPRESSION OF IRAK4/TPL2 PATHWAYS IN UC-COLONIZED MICE	2022	10.1093/jcag/gwab049.143	included (conference abstract)	Abstract; short extraction	13 Diseases of the digestive system		Ulcerative collitis	mouse	C57BL/6
12	rayyan-865359410	DYSREGULATED MICROBIAL METABOLISM IN ULCERATIVE COLITIS INCREASES THE RISK OF CLOSTRIDIODES DIFFICILE INFECTION	2020	10.1053/j.gastro.2019.11.167	included (conference abstract)	Abstract; short extraction	13 Diseases of the digestive system	It has an additional report (rayyan-34396815)	ulcerative colitis: susceptibility to C. difficile infection	mouse	Not reported
166	rayyan-865358994	EFFECT OF A MODIFIED AMERICAN DIET ON INTESTINAL INFLAMMATION IN SAMP1/YITFC (SAMP) MICE TRANSPLANTED WITH FECAL MATTER FROM A PATIENT WITH CROHN'S DISEASE	2019	10.1016/S0016-5085(19)38635-4	included (conference abstract)	Abstract; short extraction	13 Diseases of the digestive system		Crohn's disease	mouse	SAMP1/YitFc
189	rayyan-865367462	EFFECTS OF AN IBD-ASSOCIATED MICROBIAL COMMUNITY STATE ON INTESTINAL INFLAMMATION IN HUMANIZED GNOTOBIOTIC MICE	2020	10.1093/ibd/zaa010.103	included (conference abstract)	Abstract; short extraction	13 Diseases of the digestive system	Additonal reports available: rayyan-865359408	Inflammatory bowel disease	mouse	C57BL/6 (wild-type); C57BL/6 IL-10 -/-
461	rayyan-34396449	EPITHELIAL DUOX2 ACTIVATION INCREASES GUT PERMEABILITY AND BACTERIAL TRANSLOCATION THAT ARE RESCUED WITH BUTYRATE SUPPLEMENTATION	2022	10.1016/S0016-5085(22)60021-0	included (conference abstract)	Abstract; short extraction	13 Diseases of the digestive system		Inflammatory bowel disease	mouse	Not reported
386	rayyan-34395876	FIBER-DEFICIENT DIET INHIBITS COLITIS THROUGH REGULATION OF THE NICHE AND METABOLISM OF A GUT PATHOBIONT	2024	10.1093/ibd/izae020.039	included (conference abstract)	Abstract; short extraction	13 Diseases of the digestive system	The full-text article has been published, but it does not mention FMT from people to animals (doi: 10.1016/j.chom.2023.10.016)	Crohn disease	mouse	Nod2/Cybb (DKO)
369	rayyan-34395779	HUMANIZED MODEL OF CROHN'S COLITIS ENGRAFTS MULTILINEAGE HUMAN IMMUNE CELLS AND MICROBIOTA TO RECAPITULATE CROHN'S DISEASE THERAPY	2024	10.1016/S0016-5085(24)03667-9	included (conference abstract)	Abstract; short extraction	13 Diseases of the digestive system		Crohn's disease	mouse	NRGS (NOD.Cg-Rag1tm1Mom Il2rgtm1Wjl Tg 1Eav/J)
371	rayyan-34395771	IBD-ASSOCIATED DYSBIOSIS IMPAIRS HEART FUNCTION BY DISRUPTING CIRCADIAN RHYTHM AND MAGNESIUM HOMEOSTASIS THROUGH EPIGENETIC MECHANISMS	2024	10.1016/S0016-5085(24)03668-0	included (conference abstract)	Abstract; short extraction	13 Diseases of the digestive system		Ulcerative colitis	mouse	Not reported
192	rayyan-865364375	Identification of colitis-associated bacteria in intestine of inflammatory bowel disease patients	2018	10.1093/ecco-jcc/jjx180.245	included (conference abstract)	Abstract; short extraction	13 Diseases of the digestive system		inflammatory bowel disease	mouse	Not reported (IL10-deficient)
171	rayyan-865363610	Identification of disease-relevant bacterial signatures in gnotobiotic IL-10 deficient mice using fecal samples from IBD patients undergoing hematopoietic stem cell transplantation	2017	10.1093/ecco-jcc/jjx002.029	included (conference abstract)	Abstract; short extraction	13 Diseases of the digestive system	It has an additional report: rayyan-865363620	Crohn's disease	mouse	129 Sv/Ev (wild type); 129 Sv/Ev IL10-/-
190	rayyan-865358259	IMMUNE AND NON IMMUNE CHANGES FOLLOWING FMT IN EXPERIMENTAL COLITIS: EMERGING PATHWAYS OF FMTDERIVED MUCOSAL HEALING	2022	10.1016/S1590-8658(22)00319-X	included (conference abstract)	Abstract; short extraction	13 Diseases of the digestive system		Inflammatory bowel disease	mouse	Not reported
188	rayyan-865358093	IN VIVO CHARACTERIZATION OF SER-301, AN INVESTIGATIONAL RATIONALLY-DESIGNED MICROBIOME THERAPEUTIC FOR PATIENTS WITH ACTIVE MILD-TO-MODERATE ULCERATIVE COLITIS	2021	10.1016/S0016-5085(21)01500-6	included (conference abstract)	Abstract; short extraction	13 Diseases of the digestive system		Inflammatory bowel disease	mouse	C57BL/6
170	rayyan-865358918	INTEGRATED METABOLOMIC AND MICROBIOME APPROACH REVEALED FUNCTIONAL SIGNATURES ASSOCIATED WITH DISEASE SEVERITY IN INFLAMMATORY BOWEL DISEASE	2019	10.1016/S0016-5085(19)36902-1	included (conference abstract)	Abstract; short extraction	13 Diseases of the digestive system	Additional reports available: rayyan-865358709	Crohn’s disease	mouse	Not reported (IL10-/-)
167	rayyan-865365378	Intestinal epithelial dual oxidase 2 expression induced by gut dysbiosis regulates commensal-mucosal homeostasis by restricting bacterial translocation in the small intestine	2015	10.1016/S0016-5085(15)30115-3	included (conference abstract)	Abstract; short extraction	13 Diseases of the digestive system		Crohn’s disease	mouse	Not reported
173	rayyan-865363608	Intestinal microbiome present in Crohn disease impairs the skeletal health and linear growth	2017	10.1002/jbmr.3107	included (conference abstract)	Abstract; short extraction	13 Diseases of the digestive system	It has an additional report: rayyan-865364329	Crohn's disease: skeletal health and body composition	mouse	129S6/SvFv
456	rayyan-34396788	MICROBIAL METABOLISM OF DIETARY TRYPTOPHAN ENHANCES ARYL HYDROCARBON RECEPTOR ACTIVATION: IMPLICATIONS FOR IBD	2020	10.1093/jcag/gwz047.041	included (conference abstract)	Abstract; short extraction	13 Diseases of the digestive system		Inflammatory bowel disease	mouse	C57BL/6
447	rayyan-34396786	MICROBIAL PROTEOLYTIC SIGNATURE IN ULCERATIVE COLITIS INDUCES AN INFLAMMATORY SIGNATURE IN MICROBIOTAHUMANIZED MICE	2020	10.1093/jcag/gwz047.034	included (conference abstract)	Abstract; short extraction	13 Diseases of the digestive system	It has an additional report (rayyan-34396642). "To investigate bacterial origin and functional significance, pregnant germ-free (GF) mice were colonized with a fecal sample from a selected UC subject (pre and post) and a matched HC. Naturally colonized litters were followed for 12 weeks, after which proteolytic activities and signs of inflammation were measured".	Ulcerative colitis	mouse	Not reported
316	rayyan-34396109	MICROBIOME AVATAR COLITIS MOUSE MODEL - A TRANSLATIONAL TOOL FOR IN VIVO CHARACTERIZATION OF HETEROGENEITY IN STOOL SAMPLES FROM PATIENTS WITH INFLAMMATORY BOWEL DISEASE (IBD)	2023	10.1016/S0016-5085(23)03119-0	included (conference abstract)	Abstract; short extraction	13 Diseases of the digestive system		Inflammatory bowel disease	mouse	C57BL/6 Il10-/-
317	rayyan-34396019	Microbiome-based precision medicine approaches in inflammatory bowel disease	2023	10.1055/s-0043-1771755	included (conference abstract)	Abstract; short extraction	13 Diseases of the digestive system		Crohn’s disease	mouse	Not reported
333	rayyan-34396102	MICROBIOTA FROM PATIENTS WITH CROHN'S DISEASE INDUCES BEHAVIOURAL CHANGES IN MICROBIOTA-HUMANIZED MICE	2023	10.1016/S0016-5085(23)01170-8	included (conference abstract)	Abstract; short extraction	13 Diseases of the digestive system		Crohn's disease: psychiatric comorbidities	mouse	NIH Swiss
384	rayyan-34395676	MICROBIOTA FROM PATIENTS WITH INFLAMMATORY BOWEL DISEASE (IBD) INDUCE ALTERED BEHAVIOUR AND VISCERAL HYPERSENSITIVITY IN MICROBIOTA-HUMANIZED MICE	2024	10.1093/jcag/gwad061.013	included (conference abstract)	Abstract; short extraction	13 Diseases of the digestive system	It has an additional report (rayyan-34395796)	Inflammatory bowel disease	mouse	C57BL/6
207	rayyan-865358095	PROINFLAMMATORY EFFECT OF HIGH SALT DIET AND UC MICROBIOTA IN GNOTOBIOTIC MICE	2021	10.1016/S0016-5085(21)02052-7	included (conference abstract)	Abstract; short extraction	13 Diseases of the digestive system	It has two additional reports	Ulcerative colitis	mouse	C57BL/6
423	rayyan-34395783	STOOL FROM HEALTHY FIRST DEGREE RELATIVES OF CROHN'S DISEASE PATIENTS WHO LATER DEVELOP CROHN'S DISEASE ALTERS FECAL METABOLITES AND PROMOTES INFLAMMATION IN GERM-FREE MICE	2024	10.1016/S0016-5085(24)01735-9	included (conference abstract)	Abstract; short extraction	13 Diseases of the digestive system		Crohn's disease: preclinical state of the disease	mouse	Not reported (RAG1 -/-)
366	rayyan-34395746	The Anti-colitic Activity of Phlobaphenes and Anthocyanins in Humanized IL-10 -/- Mice Is Independent of Ulcerative Colitis-Associated Dysbiosis	2024	10.1016/j.cdnut.2024.102599	included (conference abstract)	Abstract; short extraction	13 Diseases of the digestive system		ulcerative colitis	mouse	C57BL/6 (IL10 -/-)
367	rayyan-34395762	THE EFFECT OF DYSBIOTIC GUT MICROBIOTA IN FAMILIES WITH PEDIATRIC IBD ON INTESTINAL INFLAMMATION IN HUMANIZED GNOTOBIOTIC TL1A TRANSGENIC MICE	2024	10.1016/S0016-5085(24)01736-0	included (conference abstract)	Abstract; short extraction	13 Diseases of the digestive system		Inflammatory bowel disease	mouse	Not reported (overexpressing TL1A)
172	rayyan-865364290	The gut microbiota of pregnant women with Crohn's disease and their babies is associated with abnormalities in the adaptive immune system: Results from the MECONIUM study	2018	10.1093/ecco-jcc/jjx180.124	included (conference abstract)	Abstract; short extraction	13 Diseases of the digestive system	Highly similar to rayyan-865370922 ("Infants born to mothers with IBD present with altered gut microbiome that transfers abnormalities of the adaptive immune system to germ-free mice."), but age of the animals differ	Crohn's disease: immune system abnormalities and their inheritance from mothers with Crohn’s disease	mouse	C57BL/6
339	rayyan-34396206	THE ONSET AND SEVERITY OF ULCERATIVE COLITIS IN IL-10 -/- MICE IS NOT DEPENDENT ON FECAL MICROBIOTA TRANSPLANTATION FROM ULCERATIVE COLITIS PATIENTS	2023	10.1093/ibd/izac247.098	included (conference abstract)	Abstract; short extraction	13 Diseases of the digestive system	It has an additional report: rayyan-34392836	Ulcerative colitis	mouse	Not reported (IL-10-/-)
208	rayyan-865365342	Transplantation of dysbiotic microbiota derived from uc patients promotes a pro-inflammatory phenotype and increased susceptibility of gnotobiotic mice to colitis	2014	10.1016/S0016-5085(14)60081-0	included (conference abstract)	Abstract; short extraction	13 Diseases of the digestive system		Ulcerative colitis	mouse	C57BL/6
372	rayyan-34395864	UNAFFECTED RELATIVES WITH HIGH IBD POLYGENIC RISK SCORES FROM MULTIPLEX CROHN'S DISEASE FAMILIES CARRY MICROBIOMES THAT PROTECT IL-10 DEFICIENT MICE AGAINST INTESTINAL INFLAMMATION	2024	10.1053/j.gastro.2023.11.224	included (conference abstract)	Abstract; short extraction	13 Diseases of the digestive system	It has an additional report (rayyan-34395775, rayyan-34395877)	Crohn disease: the relationship between high IBD polygenic risk score and the microbiome	mouse	SvEv129 (IL-10 deficient)
191	rayyan-865365167	Unraveling the functional role of dysbiosis in crohn's disease	2016	10.1097/01.MIB.0000480309.65025.5a	included (conference abstract)	Abstract; short extraction	13 Diseases of the digestive system		Inflammatory bowel disease	mouse	Not reported
209	rayyan-865365113	Using humanized germ-free mice to understand microbiome variation in IBD patients who respond to anti-TNF medications	2016	10.1016/S0016-5085(16)34284-6	included (conference abstract)	Abstract; short extraction	13 Diseases of the digestive system		ulcerative colitis: before and after remission induction with anti-TNF-alpha therapy	mouse	C57BL/6 IL10-/-; C57BL/6 (wild type); strain 129 IL10-/-

[truncated: 6 more sheets: D.11. IBS, D.12. Impaired cognitive, D.13. Lung cancer, D. 14. Melanoma, D.15. NAFLD, D.16. Obesity]
